# Supplementary material for: Detecting purely epistatic multi-locus interactions by an omnibus permutation test on ensembles of two-locus analyses
Source: BMC Bioinformatics. 2009 Sep 17;10:294. doi: 10.1186/1471-2105-10-294 (PMC2759961; doi:10.1186/1471-2105-10-294)
Supplement: Additional file 1 — List of SNPs for the association study of T2D. This Excel spreadsheet file contains the information about 7,065 SNPs which are explored during the genetic association study of T2D. Bonferroni-corrected and uncorrected χ2's p-values from single-locus analyses are also provided. [file 1471-2105-10-294-S1.xls]

## Sheet: t2d
Chromosome	Gene	SNP	Uncorrected Chi-Square's p-value	Bonferroni-Corrected Chi-Square's p-value
1	ADIPOR1	rs7514296	0.174939	1
1	ADIPOR1	rs16850797	0.227769	1
1	ADIPOR1	rs2275735	0.758026	1
1	AGT	rs11568030	0.059875	1
1	AGT	rs11568035	0.063903	1
1	AGT	rs11568046	0.204823	1
1	AGT	rs11122577	0.783204	1
1	AGT	rs1926723	0.86056	1
1	AGT	rs11122576	0.951786	1
1	APOA2	rs5085	0.537943	1
1	ARHGEF11	rs12405102	0.016845	1
1	ARHGEF11	rs10908528	0.071172	1
1	ARHGEF11	rs3737599	0.206854	1
1	ARHGEF11	rs16837949	0.220202	1
1	ARHGEF11	rs1006168	0.305639	1
1	ARHGEF11	rs9787126	0.311066	1
1	ARHGEF11	rs1750802	0.322455	1
1	ARHGEF11	rs7532841	0.339074	1
1	ARHGEF11	rs866069	0.372651	1
1	ARHGEF11	rs12402294	0.422943	1
1	ARHGEF11	rs12136088	0.423689	1
1	ARHGEF11	rs11264593	0.458305	1
1	ARHGEF11	rs1007604	0.503365	1
1	ARHGEF11	rs16837847	0.635457	1
1	ARHGEF11	rs6427339	0.65863	1
1	ARHGEF11	rs6427340	0.765787	1
1	ARNT	rs12089548	0.033678	1
1	ARNT	rs10305706	0.085215	1
1	ARNT	rs10305710	0.090227	1
1	ARNT	rs12401316	0.653631	1
1	ARNT	rs16827741	0.697471	1
1	ARNT	rs3768015	0.703637	1
1	ATF6	rs16849542	0.005981	1
1	ATF6	rs4657125	0.012573	1
1	ATF6	rs2341481	0.013001	1
1	ATF6	rs4657126	0.01393	1
1	ATF6	rs10918214	0.014193	1
1	ATF6	rs10753686	0.016199	1
1	ATF6	rs4570397	0.01651	1
1	ATF6	rs9287066	0.018626	1
1	ATF6	rs4657124	0.020142	1
1	ATF6	rs16853992	0.041949	1
1	ATF6	rs16852533	0.088903	1
1	ATF6	rs1875762	0.106266	1
1	ATF6	rs3767635	0.136725	1
1	ATF6	rs16849509	0.156667	1
1	ATF6	rs12401299	0.159015	1
1	ATF6	rs10918103	0.194549	1
1	ATF6	rs10918104	0.196838	1
1	ATF6	rs2340823	0.210059	1
1	ATF6	rs2880056	0.215857	1
1	ATF6	rs1027700	0.220991	1
1	ATF6	rs16851622	0.221975	1
1	ATF6	rs1553443	0.23316	1
1	ATF6	rs6427629	0.284656	1
1	ATF6	rs7517862	0.305593	1
1	ATF6	rs2341469	0.322125	1
1	ATF6	rs10918029	0.33234	1
1	ATF6	rs12028953	0.335556	1
1	ATF6	rs7530997	0.358752	1
1	ATF6	rs12405111	0.372509	1
1	ATF6	rs7552420	0.372509	1
1	ATF6	rs4656334	0.378023	1
1	ATF6	rs16856629	0.44622	1
1	ATF6	rs16863838	0.464805	1
1	ATF6	rs12040523	0.471356	1
1	ATF6	rs2070151	0.474515	1
1	ATF6	rs2134697	0.629978	1
1	ATF6	rs1394065	0.772499	1
1	ATF6	rs16844123	0.783196	1
1	ATF6	rs10733044	0.805309	1
1	ATF6	rs1553444	0.823942	1
1	ATF6	rs6687226	0.872421	1
1	ATF6	rs2499856	0.87893	1
1	ATF6	rs2134696	0.889798	1
1	ATF6	rs16852851	0.959353	1
1	ATP1A1	rs12063789	0.002621	1
1	ATP1A1	rs4656889	0.017782	1
1	ATP1A1	rs12063738	0.044668	1
1	ATP1A1	rs17368402	0.060037	1
1	ATP1A1	rs7519748	0.249305	1
1	ATP1A1	rs10924078	0.425032	1
1	ATP1A1	rs881291	0.444519	1
1	ATP1A1	rs16831469	0.458926	1
1	ATP1A1	rs11265350	0.493472	1
1	ATP1A1	rs1935306	0.541693	1
1	ATP1A1	rs6427506	0.615427	1
1	ATP1A1	rs11805919	0.713419	1
1	ATP1A1	rs2180750	0.825964	1
1	ATP1A1	rs7519176	0.866553	1
1	ATP1A1	rs12134095	0.902774	1
1	ATP1A1	rs12070283	0.918035	1
1	ATP1A1	rs12133039	0.997067	1
1	CACNA1E	rs199954	0.000715	1
1	CACNA1E	rs576602	0.003228	1
1	CACNA1E	rs199938	0.006002	1
1	CACNA1E	rs16857512	0.01503	1
1	CACNA1E	rs199967	0.039923	1
1	CACNA1E	rs704326	0.054052	1
1	CACNA1E	rs199949	0.064217	1
1	CACNA1E	rs10910953	0.073748	1
1	CACNA1E	rs3767001	0.087725	1
1	CACNA1E	rs3753745	0.097872	1
1	CACNA1E	rs16857785	0.101534	1
1	CACNA1E	rs546191	0.11561	1
1	CACNA1E	rs3753737	0.122058	1
1	CACNA1E	rs3845443	0.122632	1
1	CACNA1E	rs10797729	0.126183	1
1	CACNA1E	rs2877712	0.128822	1
1	CACNA1E	rs6681017	0.141785	1
1	CACNA1E	rs175337	0.19662	1
1	CACNA1E	rs17742601	0.19668	1
1	CACNA1E	rs6424819	0.199879	1
1	CACNA1E	rs3843280	0.204682	1
1	CACNA1E	rs7512415	0.209805	1
1	CACNA1E	rs199963	0.222383	1
1	CACNA1E	rs16857457	0.253805	1
1	CACNA1E	rs704331	0.256273	1
1	CACNA1E	rs16858150	0.2601	1
1	CACNA1E	rs697260	0.274136	1
1	CACNA1E	rs3856091	0.27938	1
1	CACNA1E	rs593413	0.284282	1
1	CACNA1E	rs7554158	0.3064	1
1	CACNA1E	rs16857880	0.310932	1
1	CACNA1E	rs10797738	0.327744	1
1	CACNA1E	rs17494103	0.331236	1
1	CACNA1E	rs3766987	0.334882	1
1	CACNA1E	rs4369194	0.344751	1
1	CACNA1E	rs7534913	0.344841	1
1	CACNA1E	rs12563405	0.352881	1
1	CACNA1E	rs553042	0.35361	1
1	CACNA1E	rs2293990	0.356182	1
1	CACNA1E	rs679931	0.377775	1
1	CACNA1E	rs3767007	0.387585	1
1	CACNA1E	rs6697452	0.400179	1
1	CACNA1E	rs486708	0.426476	1
1	CACNA1E	rs16858051	0.427994	1
1	CACNA1E	rs12566145	0.444841	1
1	CACNA1E	rs12562587	0.455466	1
1	CACNA1E	rs10910960	0.458599	1
1	CACNA1E	rs6675785	0.475103	1
1	CACNA1E	rs6685370	0.511677	1
1	CACNA1E	rs3766988	0.547034	1
1	CACNA1E	rs17494681	0.550457	1
1	CACNA1E	rs17441683	0.568295	1
1	CACNA1E	rs16858021	0.599517	1
1	CACNA1E	rs17693196	0.61531	1
1	CACNA1E	rs10910985	0.621413	1
1	CACNA1E	rs10910947	0.621431	1
1	CACNA1E	rs10797726	0.633379	1
1	CACNA1E	rs3891462	0.653047	1
1	CACNA1E	rs10489641	0.668073	1
1	CACNA1E	rs4126690	0.687432	1
1	CACNA1E	rs199950	0.69231	1
1	CACNA1E	rs594731	0.702099	1
1	CACNA1E	rs2485506	0.756236	1
1	CACNA1E	rs6684423	0.76094	1
1	CACNA1E	rs3891463	0.774146	1
1	CACNA1E	rs199940	0.777182	1
1	CACNA1E	rs17495655	0.796363	1
1	CACNA1E	rs2152853	0.814858	1
1	CACNA1E	rs16857648	0.828193	1
1	CACNA1E	rs199919	0.837139	1
1	CACNA1E	rs16857594	0.844158	1
1	CACNA1E	rs10797733	0.846844	1
1	CACNA1E	rs199932	0.865737	1
1	CACNA1E	rs199931	0.869946	1
1	CACNA1E	rs16857762	0.911907	1
1	CACNA1E	rs6671159	0.936301	1
1	CACNA1E	rs6424818	0.959892	1
1	CACNA1E	rs4651109	0.989793	1
1	CAMTA1	rs17030881	0.022422	1
1	CAMTA1	rs7553100	0.027862	1
1	CAMTA1	rs11120958	0.030835	1
1	CAMTA1	rs4908602	0.031782	1
1	CAMTA1	rs12048981	0.034487	1
1	CAMTA1	rs1193247	0.035247	1
1	CAMTA1	rs6667429	0.0435	1
1	CAMTA1	rs6680365	0.056248	1
1	CAMTA1	rs7517585	0.057217	1
1	CAMTA1	rs4908481	0.070387	1
1	CAMTA1	rs6577427	0.072086	1
1	CAMTA1	rs11120818	0.0883	1
1	CAMTA1	rs11120837	0.092045	1
1	CAMTA1	rs6656639	0.09245	1
1	CAMTA1	rs11578279	0.097052	1
1	CAMTA1	rs17030589	0.119127	1
1	CAMTA1	rs845218	0.121006	1
1	CAMTA1	rs12139470	0.125143	1
1	CAMTA1	rs7527889	0.136115	1
1	CAMTA1	rs1193221	0.139625	1
1	CAMTA1	rs4908688	0.150273	1
1	CAMTA1	rs1034453	0.153352	1
1	CAMTA1	rs845265	0.155641	1
1	CAMTA1	rs6658296	0.155941	1
1	CAMTA1	rs17030341	0.159495	1
1	CAMTA1	rs2995034	0.165927	1
1	CAMTA1	rs12139551	0.16825	1
1	CAMTA1	rs17031211	0.171756	1
1	CAMTA1	rs10495758	0.175294	1
1	CAMTA1	rs1880808	0.175357	1
1	CAMTA1	rs845194	0.177041	1
1	CAMTA1	rs6690314	0.182334	1
1	CAMTA1	rs12059360	0.184169	1
1	CAMTA1	rs845195	0.187955	1
1	CAMTA1	rs6701312	0.188501	1
1	CAMTA1	rs4433419	0.192042	1
1	CAMTA1	rs6698901	0.195746	1
1	CAMTA1	rs705681	0.201669	1
1	CAMTA1	rs11579620	0.202464	1
1	CAMTA1	rs11120905	0.20344	1
1	CAMTA1	rs1193220	0.20484	1
1	CAMTA1	rs1542899	0.209062	1
1	CAMTA1	rs4908605	0.212569	1
1	CAMTA1	rs6657847	0.213151	1
1	CAMTA1	rs1418489	0.220202	1
1	CAMTA1	rs1309332	0.220564	1
1	CAMTA1	rs7519035	0.225839	1
1	CAMTA1	rs1476047	0.230715	1
1	CAMTA1	rs845196	0.231309	1
1	CAMTA1	rs4908629	0.233054	1
1	CAMTA1	rs705672	0.233523	1
1	CAMTA1	rs4908601	0.240864	1
1	CAMTA1	rs11120780	0.242115	1
1	CAMTA1	rs17031145	0.248552	1
1	CAMTA1	rs12139380	0.24958	1
1	CAMTA1	rs4908596	0.263607	1
1	CAMTA1	rs11803793	0.269878	1
1	CAMTA1	rs1193219	0.278936	1
1	CAMTA1	rs10492961	0.28939	1
1	CAMTA1	rs4243823	0.290591	1
1	CAMTA1	rs6577428	0.297818	1
1	CAMTA1	rs11120797	0.300105	1
1	CAMTA1	rs7515073	0.301365	1
1	CAMTA1	rs7515025	0.301716	1
1	CAMTA1	rs3752543	0.304807	1
1	CAMTA1	rs9434834	0.307253	1
1	CAMTA1	rs845240	0.308079	1
1	CAMTA1	rs6683993	0.308229	1
1	CAMTA1	rs4908612	0.315542	1
1	CAMTA1	rs7538627	0.321019	1
1	CAMTA1	rs17030041	0.339949	1
1	CAMTA1	rs2995032	0.351502	1
1	CAMTA1	rs1417986	0.353788	1
1	CAMTA1	rs1011126	0.35433	1
1	CAMTA1	rs17029944	0.355644	1
1	CAMTA1	rs3121224	0.359927	1
1	CAMTA1	rs9434458	0.36561	1
1	CAMTA1	rs2796483	0.373646	1
1	CAMTA1	rs845222	0.380105	1
1	CAMTA1	rs17030828	0.387403	1
1	CAMTA1	rs10399866	0.387956	1
1	CAMTA1	rs11120894	0.398632	1
1	CAMTA1	rs10864279	0.398681	1
1	CAMTA1	rs11120869	0.399957	1
1	CAMTA1	rs12144179	0.40764	1
1	CAMTA1	rs7544004	0.412865	1
1	CAMTA1	rs12727063	0.413262	1
1	CAMTA1	rs17030312	0.414597	1
1	CAMTA1	rs11120902	0.41556	1
1	CAMTA1	rs6655933	0.425596	1
1	CAMTA1	rs732400	0.426405	1
1	CAMTA1	rs4908600	0.430364	1
1	CAMTA1	rs3011926	0.442344	1
1	CAMTA1	rs732401	0.443943	1
1	CAMTA1	rs12076773	0.452172	1
1	CAMTA1	rs17030961	0.452172	1
1	CAMTA1	rs697672	0.466427	1
1	CAMTA1	rs11120799	0.470239	1
1	CAMTA1	rs17029963	0.475372	1
1	CAMTA1	rs9919220	0.489868	1
1	CAMTA1	rs2097518	0.495774	1
1	CAMTA1	rs10779675	0.50206	1
1	CAMTA1	rs950493	0.503562	1
1	CAMTA1	rs12090163	0.515636	1
1	CAMTA1	rs9919223	0.516155	1
1	CAMTA1	rs2412147	0.521987	1
1	CAMTA1	rs10864294	0.532349	1
1	CAMTA1	rs6679134	0.545939	1
1	CAMTA1	rs6656160	0.559024	1
1	CAMTA1	rs4908607	0.559564	1
1	CAMTA1	rs12061141	0.561438	1
1	CAMTA1	rs4908456	0.56342	1
1	CAMTA1	rs7419213	0.572464	1
1	CAMTA1	rs4908473	0.585374	1
1	CAMTA1	rs766156	0.591157	1
1	CAMTA1	rs6577422	0.595705	1
1	CAMTA1	rs4590692	0.597489	1
1	CAMTA1	rs17029843	0.614696	1
1	CAMTA1	rs4908575	0.627146	1
1	CAMTA1	rs2898915	0.627601	1
1	CAMTA1	rs1616122	0.629384	1
1	CAMTA1	rs3923058	0.632091	1
1	CAMTA1	rs6577446	0.632329	1
1	CAMTA1	rs9434833	0.634691	1
1	CAMTA1	rs6677949	0.641213	1
1	CAMTA1	rs2177901	0.642406	1
1	CAMTA1	rs11120896	0.645189	1
1	CAMTA1	rs7366728	0.647641	1
1	CAMTA1	rs2157499	0.656162	1
1	CAMTA1	rs845244	0.664774	1
1	CAMTA1	rs12035586	0.669917	1
1	CAMTA1	rs705680	0.670874	1
1	CAMTA1	rs10864255	0.680694	1
1	CAMTA1	rs12088178	0.680869	1
1	CAMTA1	rs11121014	0.681598	1
1	CAMTA1	rs7549870	0.682194	1
1	CAMTA1	rs17345768	0.683664	1
1	CAMTA1	rs4908660	0.684002	1
1	CAMTA1	rs1750849	0.691717	1
1	CAMTA1	rs17441830	0.693009	1
1	CAMTA1	rs7526892	0.695355	1
1	CAMTA1	rs7517429	0.697702	1
1	CAMTA1	rs2071918	0.703465	1
1	CAMTA1	rs1193167	0.708682	1
1	CAMTA1	rs12134815	0.713606	1
1	CAMTA1	rs9434882	0.714794	1
1	CAMTA1	rs11120970	0.724889	1
1	CAMTA1	rs12093175	0.740347	1
1	CAMTA1	rs7536730	0.740347	1
1	CAMTA1	rs11121007	0.755212	1
1	CAMTA1	rs17030898	0.763969	1
1	CAMTA1	rs1201529	0.767232	1
1	CAMTA1	rs10864304	0.787717	1
1	CAMTA1	rs7549382	0.795113	1
1	CAMTA1	rs7511741	0.796533	1
1	CAMTA1	rs4908624	0.806343	1
1	CAMTA1	rs1034454	0.825303	1
1	CAMTA1	rs7547519	0.840769	1
1	CAMTA1	rs17376559	0.854241	1
1	CAMTA1	rs845206	0.855544	1
1	CAMTA1	rs6691196	0.85808	1
1	CAMTA1	rs6696544	0.86514	1
1	CAMTA1	rs17029988	0.867893	1
1	CAMTA1	rs2301462	0.883955	1
1	CAMTA1	rs947417	0.887129	1
1	CAMTA1	rs6577395	0.895335	1
1	CAMTA1	rs17030082	0.900918	1
1	CAMTA1	rs763162	0.90185	1
1	CAMTA1	rs11120840	0.90719	1
1	CAMTA1	rs1013248	0.943386	1
1	CAMTA1	rs6661170	0.948137	1
1	CAMTA1	rs7515140	0.95007	1
1	CAMTA1	rs4518923	0.950592	1
1	CAMTA1	rs845232	0.950751	1
1	CAMTA1	rs845208	0.959862	1
1	CAMTA1	rs4908680	0.964509	1
1	CAMTA1	rs11120978	0.998397	1
1	CAMTA1	rs17030214	0.998397	1
1	CASP9	rs4646070	0.03169	1
1	CASP9	rs4645995	0.199472	1
1	CASP9	rs4646044	0.722838	1
1	CASP9	rs2042370	0.770153	1
1	CASP9	rs4233532	0.788207	1
1	CASP9	rs4646011	0.80971	1
1	CASP9	rs4646045	0.813314	1
1	CASP9	rs2042369	0.910981	1
1	CASP9	rs4646047	0.972932	1
1	CASP9	rs4646049	0.982679	1
1	CASP9	rs2020902	0.982834	1
1	CASQ1	rs6697826	0.080443	1
1	CASQ1	rs617698	0.169571	1
1	CASQ1	rs659235	0.821628	1
1	CHRM3	rs10925994	0.000258	1
1	CHRM3	rs684517	0.033678	1
1	CHRM3	rs10925986	0.038981	1
1	CHRM3	rs12094343	0.042841	1
1	CHRM3	rs10399860	0.043816	1
1	CHRM3	rs10802810	0.053367	1
1	CHRM3	rs645248	0.067235	1
1	CHRM3	rs528011	0.090622	1
1	CHRM3	rs16838861	0.104823	1
1	CHRM3	rs542542	0.104823	1
1	CHRM3	rs6694025	0.119716	1
1	CHRM3	rs576386	0.146654	1
1	CHRM3	rs10495448	0.183964	1
1	CHRM3	rs6703930	0.185212	1
1	CHRM3	rs7527723	0.191066	1
1	CHRM3	rs10802813	0.214076	1
1	CHRM3	rs7533134	0.219639	1
1	CHRM3	rs16838848	0.241043	1
1	CHRM3	rs10495447	0.245936	1
1	CHRM3	rs6701181	0.249751	1
1	CHRM3	rs654209	0.254612	1
1	CHRM3	rs693948	0.255831	1
1	CHRM3	rs536071	0.264984	1
1	CHRM3	rs7523711	0.267546	1
1	CHRM3	rs530296	0.273345	1
1	CHRM3	rs4463655	0.2806	1
1	CHRM3	rs2217533	0.29398	1
1	CHRM3	rs685548	0.296519	1
1	CHRM3	rs2165872	0.299992	1
1	CHRM3	rs1867265	0.305772	1
1	CHRM3	rs10802811	0.312504	1
1	CHRM3	rs6429156	0.338917	1
1	CHRM3	rs606709	0.349578	1
1	CHRM3	rs7513746	0.351336	1
1	CHRM3	rs1867264	0.362799	1
1	CHRM3	rs12097526	0.365836	1
1	CHRM3	rs16838637	0.388002	1
1	CHRM3	rs619214	0.393028	1
1	CHRM3	rs2355237	0.401991	1
1	CHRM3	rs2841036	0.410329	1
1	CHRM3	rs10802801	0.413127	1
1	CHRM3	rs10802794	0.429453	1
1	CHRM3	rs2355232	0.431972	1
1	CHRM3	rs16832149	0.439968	1
1	CHRM3	rs6682181	0.442175	1
1	CHRM3	rs479933	0.480724	1
1	CHRM3	rs17649857	0.482249	1
1	CHRM3	rs6429154	0.482767	1
1	CHRM3	rs1431721	0.485939	1
1	CHRM3	rs1431719	0.488422	1
1	CHRM3	rs619288	0.499378	1
1	CHRM3	rs663927	0.515226	1
1	CHRM3	rs2841037	0.527832	1
1	CHRM3	rs6663632	0.528866	1
1	CHRM3	rs7536133	0.582152	1
1	CHRM3	rs1099088	0.593596	1
1	CHRM3	rs10925971	0.61915	1
1	CHRM3	rs10495446	0.714526	1
1	CHRM3	rs6657343	0.73209	1
1	CHRM3	rs1110615	0.740269	1
1	CHRM3	rs988231	0.778133	1
1	CHRM3	rs10802807	0.814454	1
1	CHRM3	rs2790326	0.815619	1
1	CHRM3	rs17649827	0.83548	1
1	CRTC2	rs10908557	0.231823	1
1	CYP2J2	rs11572232	0.204249	1
1	CYP2J2	rs11572245	0.228295	1
1	CYP2J2	rs2114189	0.293618	1
1	CYP2J2	rs11572324	0.301716	1
1	CYP2J2	rs11572293	0.496034	1
1	CYP2J2	rs2280273	0.73304	1
1	CYP2J2	rs10493270	0.735227	1
1	CYP2J2	rs1408479	0.814868	1
1	CYP2J2	rs2271798	0.817354	1
1	CYP2J2	rs3738474	0.897061	1
1	CYP2J2	rs4388726	0.920316	1
1	ESRRG	rs11572718	0.000666	1
1	ESRRG	rs7537872	0.003568	1
1	ESRRG	rs12023399	0.003755	1
1	ESRRG	rs2813675	0.007511	1
1	ESRRG	rs2185225	0.008101	1
1	ESRRG	rs6682369	0.00974	1
1	ESRRG	rs11117642	0.022157	1
1	ESRRG	rs1004626	0.026676	1
1	ESRRG	rs11572751	0.028295	1
1	ESRRG	rs946438	0.03632	1
1	ESRRG	rs4846803	0.045275	1
1	ESRRG	rs1339223	0.048087	1
1	ESRRG	rs6658528	0.056295	1
1	ESRRG	rs10863265	0.058924	1
1	ESRRG	rs7522101	0.062824	1
1	ESRRG	rs12121367	0.065968	1
1	ESRRG	rs6697946	0.067002	1
1	ESRRG	rs11117714	0.0674	1
1	ESRRG	rs7538474	0.067549	1
1	ESRRG	rs950581	0.071749	1
1	ESRRG	rs1538527	0.072472	1
1	ESRRG	rs17044431	0.082921	1
1	ESRRG	rs4532915	0.084498	1
1	ESRRG	rs17627111	0.087208	1
1	ESRRG	rs11117758	0.089019	1
1	ESRRG	rs10863261	0.090692	1
1	ESRRG	rs4360582	0.091398	1
1	ESRRG	rs1498276	0.091819	1
1	ESRRG	rs17681575	0.093095	1
1	ESRRG	rs17043436	0.096865	1
1	ESRRG	rs6604643	0.097016	1
1	ESRRG	rs11572421	0.097584	1
1	ESRRG	rs10779270	0.098084	1
1	ESRRG	rs6698423	0.100475	1
1	ESRRG	rs1498275	0.102016	1
1	ESRRG	rs7540059	0.109027	1
1	ESRRG	rs11117754	0.109664	1
1	ESRRG	rs2066108	0.120747	1
1	ESRRG	rs10779279	0.122086	1
1	ESRRG	rs2576235	0.130814	1
1	ESRRG	rs6673703	0.131515	1
1	ESRRG	rs2818752	0.132481	1
1	ESRRG	rs12760372	0.141024	1
1	ESRRG	rs1391512	0.14561	1
1	ESRRG	rs2820882	0.152297	1
1	ESRRG	rs17044582	0.159402	1
1	ESRRG	rs11572715	0.159495	1
1	ESRRG	rs11572424	0.160623	1
1	ESRRG	rs17042848	0.162262	1
1	ESRRG	rs11572628	0.166017	1
1	ESRRG	rs12086350	0.166017	1
1	ESRRG	rs2173374	0.168965	1
1	ESRRG	rs946466	0.190759	1
1	ESRRG	rs17042975	0.192906	1
1	ESRRG	rs946465	0.193265	1
1	ESRRG	rs13374171	0.19379	1
1	ESRRG	rs1833039	0.204403	1
1	ESRRG	rs1436879	0.214932	1
1	ESRRG	rs2576234	0.218174	1
1	ESRRG	rs2576243	0.220202	1
1	ESRRG	rs2789729	0.220202	1
1	ESRRG	rs2818745	0.220202	1
1	ESRRG	rs11117681	0.222383	1
1	ESRRG	rs6660872	0.23827	1
1	ESRRG	rs12127523	0.246023	1
1	ESRRG	rs10495030	0.247398	1
1	ESRRG	rs11572723	0.253745	1
1	ESRRG	rs11117625	0.261337	1
1	ESRRG	rs17669502	0.262163	1
1	ESRRG	rs1339337	0.26324	1
1	ESRRG	rs2789726	0.266236	1
1	ESRRG	rs1025652	0.266854	1
1	ESRRG	rs12058262	0.270552	1
1	ESRRG	rs2820879	0.271996	1
1	ESRRG	rs2576238	0.27703	1
1	ESRRG	rs10863257	0.281569	1
1	ESRRG	rs4846811	0.282728	1
1	ESRRG	rs2789716	0.284188	1
1	ESRRG	rs2576264	0.2884	1
1	ESRRG	rs7512365	0.296875	1
1	ESRRG	rs11117658	0.298206	1
1	ESRRG	rs11117707	0.301716	1
1	ESRRG	rs2813673	0.304492	1
1	ESRRG	rs11117629	0.31776	1
1	ESRRG	rs12757147	0.319159	1
1	ESRRG	rs11117622	0.330971	1
1	ESRRG	rs11117630	0.338881	1
1	ESRRG	rs11117711	0.338917	1
1	ESRRG	rs11117684	0.344751	1
1	ESRRG	rs17044261	0.344751	1
1	ESRRG	rs4846400	0.350548	1
1	ESRRG	rs11590373	0.353927	1
1	ESRRG	rs1416526	0.355583	1
1	ESRRG	rs10492958	0.361042	1
1	ESRRG	rs6604634	0.387755	1
1	ESRRG	rs11117671	0.397855	1
1	ESRRG	rs11572706	0.401326	1
1	ESRRG	rs2813684	0.411353	1
1	ESRRG	rs11572550	0.414597	1
1	ESRRG	rs17044309	0.414597	1
1	ESRRG	rs946472	0.418505	1
1	ESRRG	rs17044837	0.430653	1
1	ESRRG	rs2818801	0.438335	1
1	ESRRG	rs6702277	0.4612	1
1	ESRRG	rs1353706	0.46396	1
1	ESRRG	rs10746365	0.499214	1
1	ESRRG	rs11572574	0.512494	1
1	ESRRG	rs6604631	0.515175	1
1	ESRRG	rs11117717	0.523689	1
1	ESRRG	rs10157291	0.529467	1
1	ESRRG	rs2789557	0.537552	1
1	ESRRG	rs11117615	0.541244	1
1	ESRRG	rs6604635	0.552635	1
1	ESRRG	rs10495027	0.553556	1
1	ESRRG	rs3000609	0.558718	1
1	ESRRG	rs11117612	0.562192	1
1	ESRRG	rs2818766	0.565208	1
1	ESRRG	rs17598123	0.573832	1
1	ESRRG	rs2820883	0.586496	1
1	ESRRG	rs11117745	0.589097	1
1	ESRRG	rs10492959	0.589416	1
1	ESRRG	rs4147271	0.589939	1
1	ESRRG	rs6683574	0.592704	1
1	ESRRG	rs11117633	0.59357	1
1	ESRRG	rs1370148	0.605046	1
1	ESRRG	rs12122051	0.618904	1
1	ESRRG	rs17042811	0.623565	1
1	ESRRG	rs766159	0.641061	1
1	ESRRG	rs12757165	0.65009	1
1	ESRRG	rs700042	0.682904	1
1	ESRRG	rs12088947	0.686168	1
1	ESRRG	rs6686952	0.692233	1
1	ESRRG	rs2576270	0.717847	1
1	ESRRG	rs10218694	0.723912	1
1	ESRRG	rs11572646	0.735605	1
1	ESRRG	rs1572738	0.73655	1
1	ESRRG	rs12037068	0.737579	1
1	ESRRG	rs12145418	0.743091	1
1	ESRRG	rs1833036	0.744097	1
1	ESRRG	rs2818765	0.746837	1
1	ESRRG	rs2813704	0.761712	1
1	ESRRG	rs867410	0.762698	1
1	ESRRG	rs11572504	0.764969	1
1	ESRRG	rs1339358	0.765231	1
1	ESRRG	rs2247426	0.77169	1
1	ESRRG	rs2789558	0.776371	1
1	ESRRG	rs867409	0.778235	1
1	ESRRG	rs1436899	0.778681	1
1	ESRRG	rs12043713	0.78693	1
1	ESRRG	rs12086903	0.794725	1
1	ESRRG	rs17686866	0.800777	1
1	ESRRG	rs1561187	0.807901	1
1	ESRRG	rs10495038	0.816372	1
1	ESRRG	rs17670802	0.816516	1
1	ESRRG	rs7552492	0.817481	1
1	ESRRG	rs2576221	0.817784	1
1	ESRRG	rs12723476	0.822943	1
1	ESRRG	rs4537652	0.823617	1
1	ESRRG	rs1339219	0.82494	1
1	ESRRG	rs5017053	0.828726	1
1	ESRRG	rs10495033	0.836667	1
1	ESRRG	rs2789571	0.841649	1
1	ESRRG	rs11572556	0.864432	1
1	ESRRG	rs6658214	0.865937	1
1	ESRRG	rs12404767	0.875294	1
1	ESRRG	rs6656008	0.876615	1
1	ESRRG	rs4846514	0.879999	1
1	ESRRG	rs2818767	0.888591	1
1	ESRRG	rs17045141	0.893689	1
1	ESRRG	rs12033378	0.894564	1
1	ESRRG	rs12040129	0.907655	1
1	ESRRG	rs6684076	0.919057	1
1	ESRRG	rs17044349	0.922495	1
1	ESRRG	rs17044214	0.930547	1
1	ESRRG	rs17044346	0.932941	1
1	ESRRG	rs12029460	0.943761	1
1	ESRRG	rs2576220	0.945974	1
1	ESRRG	rs2818742	0.947091	1
1	ESRRG	rs17044730	0.951191	1
1	F3	rs3917605	0.157555	1
1	F3	rs725298	0.188595	1
1	F3	rs1144300	0.326425	1
1	F3	rs696619	0.548623	1
1	F3	rs725299	0.737027	1
1	F5	rs10489185	0.047679	1
1	F5	rs6663533	0.083892	1
1	F5	rs3766110	0.162518	1
1	F5	rs9332640	0.16287	1
1	F5	rs9332515	0.179959	1
1	F5	rs6691048	0.206773	1
1	F5	rs6012	0.211915	1
1	F5	rs9332524	0.220202	1
1	F5	rs9332661	0.223476	1
1	F5	rs3766104	0.22385	1
1	F5	rs2298905	0.236356	1
1	F5	rs916438	0.23797	1
1	F5	rs7542088	0.241035	1
1	F5	rs2213873	0.255101	1
1	F5	rs9332542	0.255843	1
1	F5	rs12406092	0.261636	1
1	F5	rs6029	0.278314	1
1	F5	rs6662176	0.287866	1
1	F5	rs9332647	0.295775	1
1	F5	rs3820060	0.406951	1
1	F5	rs4656685	0.469013	1
1	F5	rs9332517	0.506807	1
1	F5	rs6020	0.510135	1
1	F5	rs9332600	0.540033	1
1	F5	rs6427197	0.546269	1
1	F5	rs6427195	0.54808	1
1	F5	rs9332595	0.581762	1
1	F5	rs9332618	0.592303	1
1	F5	rs2157583	0.621431	1
1	F5	rs3753305	0.665648	1
1	F5	rs1018827	0.710843	1
1	F5	rs6427202	0.796985	1
1	F5	rs9332563	0.844959	1
1	FABP3	rs7532845	0.136612	1
1	FABP3	rs16834413	0.169175	1
1	FABP3	rs11578034	0.675943	1
1	FABP3	rs17495262	0.739997	1
1	FABP3	rs951545	0.793353	1
1	FASLG	rs6690331	0.740347	1
1	FASLG	rs929087	0.765656	1
1	FASLG	rs10458360	0.793836	1
1	HSD11B1	rs11799643	0.051136	1
1	HSD11B1	rs12040780	0.066689	1
1	HSD11B1	rs760951	0.288994	1
1	HSD11B1	rs7539852	0.542137	1
1	HSD11B1	rs2235543	0.570774	1
1	HSD11B1	rs12565406	0.603119	1
1	HSD11B1	rs12059226	0.681489	1
1	HSD11B1	rs846906	0.968924	1
1	IL10	rs1554286	0.068453	1
1	IL10	rs3024505	0.174091	1
1	IL23R	rs790636	0.000677	1
1	IL23R	rs11805303	0.013188	1
1	IL23R	rs2201841	0.02252	1
1	IL23R	rs11465760	0.192906	1
1	IL23R	rs790632	0.218439	1
1	IL23R	rs790633	0.221368	1
1	IL23R	rs11209018	0.244029	1
1	IL23R	rs10489629	0.339677	1
1	IL23R	rs2863212	0.34283	1
1	IL23R	rs6664119	0.371765	1
1	IL23R	rs17375018	0.40235	1
1	IL23R	rs10889671	0.466603	1
1	IL23R	rs4655689	0.489547	1
1	IL23R	rs11465803	0.518075	1
1	IL23R	rs10489628	0.563079	1
1	IL23R	rs10127763	0.612543	1
1	IL23R	rs11209026	0.722275	1
1	IL23R	rs11465765	0.771774	1
1	IL23R	rs10889675	0.781367	1
1	IL6R	rs11265618	0.027241	1
1	IL6R	rs4845626	0.036971	1
1	IL6R	rs4537545	0.50822	1
1	IL6R	rs11265610	0.615251	1
1	IL6R	rs4240872	0.647511	1
1	IL6R	rs6427658	0.737299	1
1	IL6R	rs10752641	0.74673	1
1	IL6R	rs6694817	0.753606	1
1	ITLN1	rs11578770	0.913304	1
1	KCNJ10	rs1186688	0.397066	1
1	KCNJ10	rs17375748	0.837069	1
1	KCNJ9	rs4656876	0.60982	1
1	LEPR	rs1782755	0.002466	1
1	LEPR	rs11208656	0.005524	1
1	LEPR	rs12062820	0.010542	1
1	LEPR	rs9436748	0.017002	1
1	LEPR	rs10158279	0.026696	1
1	LEPR	rs3790426	0.077514	1
1	LEPR	rs10128072	0.08638	1
1	LEPR	rs2025805	0.120102	1
1	LEPR	rs2025803	0.164806	1
1	LEPR	rs7518849	0.168729	1
1	LEPR	rs1327118	0.186681	1
1	LEPR	rs3790438	0.188909	1
1	LEPR	rs9436746	0.209785	1
1	LEPR	rs17412723	0.221341	1
1	LEPR	rs7524834	0.233567	1
1	LEPR	rs7513047	0.236173	1
1	LEPR	rs17412368	0.239024	1
1	LEPR	rs17097182	0.247257	1
1	LEPR	rs970467	0.287147	1
1	LEPR	rs10889567	0.295256	1
1	LEPR	rs2376018	0.324983	1
1	LEPR	rs11579567	0.330248	1
1	LEPR	rs3806318	0.342667	1
1	LEPR	rs6697315	0.352817	1
1	LEPR	rs1887285	0.385261	1
1	LEPR	rs1171261	0.402932	1
1	LEPR	rs17127838	0.472285	1
1	LEPR	rs3790437	0.518029	1
1	LEPR	rs1475398	0.521979	1
1	LEPR	rs11585329	0.526801	1
1	LEPR	rs2025804	0.54991	1
1	LEPR	rs11208674	0.552645	1
1	LEPR	rs10789184	0.568825	1
1	LEPR	rs4655518	0.588898	1
1	LEPR	rs12405556	0.596609	1
1	LEPR	rs1137100	0.645589	1
1	LEPR	rs2154381	0.702724	1
1	LEPR	rs3790425	0.731144	1
1	LEPR	rs12025906	0.743755	1
1	LEPR	rs10889553	0.74429	1
1	LEPR	rs10493379	0.844632	1
1	LEPR	rs7531110	0.853003	1
1	LEPR	rs11208679	0.865181	1
1	LEPR	rs1805096	0.913765	1
1	LEPR	rs1751492	0.949374	1
1	LMNA	rs12058407	0.242479	1
1	LMNA	rs2485668	0.495052	1
1	LMX1A	rs6702087	0.008179	1
1	LMX1A	rs16841238	0.013383	1
1	LMX1A	rs2348250	0.097514	1
1	LMX1A	rs6686960	0.124027	1
1	LMX1A	rs16842347	0.18136	1
1	LMX1A	rs4657413	0.196959	1
1	LMX1A	rs10918145	0.209875	1
1	LMX1A	rs6426910	0.218182	1
1	LMX1A	rs16842552	0.220202	1
1	LMX1A	rs1532815	0.240506	1
1	LMX1A	rs1394439	0.24421	1
1	LMX1A	rs10918139	0.359927	1
1	LMX1A	rs6666930	0.443716	1
1	LMX1A	rs10918146	0.458926	1
1	LMX1A	rs10494437	0.463617	1
1	LMX1A	rs10494442	0.469799	1
1	LMX1A	rs1123821	0.475899	1
1	LMX1A	rs1974080	0.499516	1
1	LMX1A	rs6691412	0.529882	1
1	LMX1A	rs6670443	0.552677	1
1	LMX1A	rs1504703	0.570869	1
1	LMX1A	rs16840972	0.644875	1
1	LMX1A	rs10733043	0.648153	1
1	LMX1A	rs6426909	0.650151	1
1	LMX1A	rs17403138	0.6793	1
1	LMX1A	rs17414281	0.727879	1
1	LMX1A	rs1891932	0.730809	1
1	LMX1A	rs1394446	0.733119	1
1	LMX1A	rs2055681	0.74463	1
1	LMX1A	rs6699819	0.759957	1
1	LMX1A	rs1504698	0.791124	1
1	LMX1A	rs906269	0.807645	1
1	LMX1A	rs1395548	0.812236	1
1	LMX1A	rs1394450	0.821884	1
1	LMX1A	rs6662186	0.832742	1
1	LMX1A	rs16841929	0.840783	1
1	LMX1A	rs1819768	0.841517	1
1	LMX1A	rs6666187	0.855339	1
1	LMX1A	rs1504705	0.857454	1
1	LMX1A	rs6426908	0.864511	1
1	LMX1A	rs1546412	0.871333	1
1	LMX1A	rs1827328	0.872786	1
1	LMX1A	rs1394448	0.886367	1
1	LMX1A	rs6687120	0.933264	1
1	LMX1A	rs10800080	0.944005	1
1	LMX1A	rs16841924	0.952061	1
1	LMX1A	rs4656441	0.991131	1
1	MTHFR	rs17367504	0.009665	1
1	MTHFR	rs4845884	0.158609	1
1	MTHFR	rs9651118	0.494974	1
1	MTR	rs16834516	0.049395	1
1	MTR	rs7534947	0.165265	1
1	MTR	rs10925261	0.193023	1
1	MTR	rs10158822	0.203599	1
1	MTR	rs1805087	0.320834	1
1	MTR	rs17599657	0.395094	1
1	MTR	rs2385504	0.414661	1
1	MTR	rs3768152	0.450581	1
1	MTR	rs4659736	0.470139	1
1	MTR	rs7526063	0.470423	1
1	MTR	rs2275564	0.503026	1
1	MTR	rs7516758	0.579995	1
1	MTR	rs10733117	0.588091	1
1	MTR	rs10495386	0.653785	1
1	MTR	rs2385509	0.66722	1
1	MTR	rs2275565	0.702944	1
1	MTR	rs10158222	0.703183	1
1	MTR	rs10733118	0.767457	1
1	MTR	rs2385500	0.797168	1
1	MTR	rs2185208	0.802047	1
1	MTR	rs3768139	0.873598	1
1	MTR	rs3820573	0.881348	1
1	MTR	rs4659738	0.884634	1
1	MTR	rs3768156	0.887129	1
1	MTR	rs2282369	0.903748	1
1	MTR	rs2853523	0.911737	1
1	MTR	rs4659743	0.913016	1
1	MTR	rs1266164	0.939121	1
1	MTR	rs1252252	0.946626	1
1	MTR	rs10737812	0.946918	1
1	MTR	rs4659739	0.96127	1
1	MTR	rs16834527	0.997733	1
1	NOS1AP	rs4657178	0.003769	1
1	NOS1AP	rs4657171	0.007711	1
1	NOS1AP	rs12725553	0.013506	1
1	NOS1AP	rs6678925	0.014159	1
1	NOS1AP	rs10919021	0.014178	1
1	NOS1AP	rs6658646	0.016221	1
1	NOS1AP	rs6677052	0.019253	1
1	NOS1AP	rs12064639	0.020792	1
1	NOS1AP	rs16860953	0.033678	1
1	NOS1AP	rs4497188	0.033678	1
1	NOS1AP	rs7415748	0.038852	1
1	NOS1AP	rs3751286	0.044062	1
1	NOS1AP	rs10918963	0.044384	1
1	NOS1AP	rs10918602	0.060244	1
1	NOS1AP	rs17425467	0.062148	1
1	NOS1AP	rs4233387	0.062329	1
1	NOS1AP	rs10753746	0.069778	1
1	NOS1AP	rs6692381	0.070098	1
1	NOS1AP	rs1876986	0.076762	1
1	NOS1AP	rs10800279	0.079289	1
1	NOS1AP	rs10918975	0.082921	1
1	NOS1AP	rs4488007	0.099732	1
1	NOS1AP	rs16859876	0.104823	1
1	NOS1AP	rs6427663	0.126311	1
1	NOS1AP	rs12403364	0.128644	1
1	NOS1AP	rs4557949	0.136167	1
1	NOS1AP	rs1858232	0.139419	1
1	NOS1AP	rs4657164	0.139784	1
1	NOS1AP	rs4391647	0.147632	1
1	NOS1AP	rs4442351	0.147673	1
1	NOS1AP	rs4145621	0.14811	1
1	NOS1AP	rs4526593	0.14934	1
1	NOS1AP	rs4657175	0.149349	1
1	NOS1AP	rs16858695	0.160853	1
1	NOS1AP	rs4480335	0.168017	1
1	NOS1AP	rs1932933	0.168581	1
1	NOS1AP	rs16859127	0.18136	1
1	NOS1AP	rs11805598	0.199985	1
1	NOS1AP	rs10800465	0.21067	1
1	NOS1AP	rs10918859	0.213061	1
1	NOS1AP	rs905720	0.246341	1
1	NOS1AP	rs449908	0.247963	1
1	NOS1AP	rs10919200	0.248045	1
1	NOS1AP	rs6656042	0.249421	1
1	NOS1AP	rs16849413	0.256267	1
1	NOS1AP	rs3923367	0.266747	1
1	NOS1AP	rs10753783	0.270788	1
1	NOS1AP	rs347284	0.273391	1
1	NOS1AP	rs3923374	0.284712	1
1	NOS1AP	rs12074930	0.290144	1
1	NOS1AP	rs1858233	0.298903	1
1	NOS1AP	rs7547399	0.317385	1
1	NOS1AP	rs3751285	0.319507	1
1	NOS1AP	rs3923368	0.320036	1
1	NOS1AP	rs16857019	0.329523	1
1	NOS1AP	rs347298	0.337651	1
1	NOS1AP	rs1337066	0.344751	1
1	NOS1AP	rs12090201	0.345754	1
1	NOS1AP	rs1538018	0.351219	1
1	NOS1AP	rs2819327	0.352881	1
1	NOS1AP	rs10753758	0.363812	1
1	NOS1AP	rs2819328	0.366096	1
1	NOS1AP	rs10800409	0.379283	1
1	NOS1AP	rs10919039	0.40442	1
1	NOS1AP	rs10918732	0.41514	1
1	NOS1AP	rs1415261	0.418866	1
1	NOS1AP	rs4657150	0.423977	1
1	NOS1AP	rs4603104	0.424059	1
1	NOS1AP	rs2661810	0.429111	1
1	NOS1AP	rs10494368	0.431596	1
1	NOS1AP	rs12093845	0.443101	1
1	NOS1AP	rs4427385	0.445899	1
1	NOS1AP	rs4370746	0.447364	1
1	NOS1AP	rs12087337	0.454134	1
1	NOS1AP	rs1337070	0.458358	1
1	NOS1AP	rs4130864	0.463506	1
1	NOS1AP	rs1337071	0.465429	1
1	NOS1AP	rs386231	0.48756	1
1	NOS1AP	rs10494367	0.540904	1
1	NOS1AP	rs1572495	0.554573	1
1	NOS1AP	rs4657166	0.557756	1
1	NOS1AP	rs12069336	0.605129	1
1	NOS1AP	rs4584372	0.623513	1
1	NOS1AP	rs347287	0.627065	1
1	NOS1AP	rs16851902	0.653625	1
1	NOS1AP	rs10919096	0.671864	1
1	NOS1AP	rs16858227	0.681598	1
1	NOS1AP	rs17458231	0.721864	1
1	NOS1AP	rs1415257	0.725708	1
1	NOS1AP	rs16857061	0.733229	1
1	NOS1AP	rs351464	0.740347	1
1	NOS1AP	rs10919117	0.756355	1
1	NOS1AP	rs347313	0.763565	1
1	NOS1AP	rs4630111	0.771774	1
1	NOS1AP	rs6676187	0.771774	1
1	NOS1AP	rs347282	0.794072	1
1	NOS1AP	rs880296	0.829939	1
1	NOS1AP	rs12068421	0.843902	1
1	NOS1AP	rs4657140	0.850988	1
1	NOS1AP	rs16849113	0.873913	1
1	NOS1AP	rs10800422	0.876196	1
1	NOS1AP	rs1123217	0.879638	1
1	NOS1AP	rs7525955	0.882549	1
1	NOS1AP	rs12030071	0.913496	1
1	NOS1AP	rs7528328	0.951001	1
1	NOS1AP	rs1337062	0.961529	1
1	NOS1AP	rs4656349	0.973712	1
1	NOS1AP	rs1337061	0.974448	1
1	NOS1AP	rs12023402	0.989648	1
1	NOTCH2	rs10923931	0.106505	1
1	NOTCH2	rs10127888	0.187512	1
1	NOTCH2	rs2934381	0.197942	1
1	NOTCH2	rs835575	0.292669	1
1	NOTCH2	rs7553305	0.322674	1
1	NOTCH2	rs2793831	0.338336	1
1	NOTCH2	rs2453044	0.339872	1
1	NOTCH2	rs17024577	0.356131	1
1	NOTCH2	rs17024584	0.399025	1
1	NOTCH2	rs10923928	0.414597	1
1	NOTCH2	rs17024564	0.516083	1
1	NOTCH2	rs10923932	0.538302	1
1	NOTCH2	rs17024559	0.578837	1
1	NOTCH2	rs3897840	0.580931	1
1	NOTCH2	rs17024521	0.73297	1
1	NOTCH2	rs1466708	0.783196	1
1	NOTCH2	rs17024525	0.837146	1
1	NPPA	rs17376426	0.035005	1
1	NPPA	rs5065	0.120494	1
1	NPPA	rs5063	0.196629	1
1	PANK4	rs2985862	0.018685	1
1	PANK4	rs3122922	0.122103	1
1	PANK4	rs1980789	0.565865	1
1	PANK4	rs2246732	0.730846	1
1	PBX1	rs2800779	0.014178	1
1	PBX1	rs17386462	0.088411	1
1	PBX1	rs1780360	0.100506	1
1	PBX1	rs10442643	0.103975	1
1	PBX1	rs12736383	0.108429	1
1	PBX1	rs17382325	0.137727	1
1	PBX1	rs17392895	0.138607	1
1	PBX1	rs2800805	0.158655	1
1	PBX1	rs11585712	0.17969	1
1	PBX1	rs16833210	0.182024	1
1	PBX1	rs10800047	0.18748	1
1	PBX1	rs16833167	0.188906	1
1	PBX1	rs1780340	0.195194	1
1	PBX1	rs9651027	0.219621	1
1	PBX1	rs6695269	0.220166	1
1	PBX1	rs6698381	0.228131	1
1	PBX1	rs10800039	0.231629	1
1	PBX1	rs2800804	0.305923	1
1	PBX1	rs7521521	0.314704	1
1	PBX1	rs10800040	0.316247	1
1	PBX1	rs7521528	0.344322	1
1	PBX1	rs6426878	0.353644	1
1	PBX1	rs16834635	0.358751	1
1	PBX1	rs4657364	0.385524	1
1	PBX1	rs17383719	0.387777	1
1	PBX1	rs9660749	0.395249	1
1	PBX1	rs12118136	0.432751	1
1	PBX1	rs1891733	0.442583	1
1	PBX1	rs1780365	0.448621	1
1	PBX1	rs2800780	0.465777	1
1	PBX1	rs1686173	0.47696	1
1	PBX1	rs17387607	0.484788	1
1	PBX1	rs2171691	0.496978	1
1	PBX1	rs2800785	0.541401	1
1	PBX1	rs2800787	0.550708	1
1	PBX1	rs16833500	0.558508	1
1	PBX1	rs1780347	0.604433	1
1	PBX1	rs4657374	0.629859	1
1	PBX1	rs1780350	0.630459	1
1	PBX1	rs10800043	0.636863	1
1	PBX1	rs1617366	0.653721	1
1	PBX1	rs4657369	0.663215	1
1	PBX1	rs11808773	0.666477	1
1	PBX1	rs2800788	0.678491	1
1	PBX1	rs7526403	0.67964	1
1	PBX1	rs990715	0.701277	1
1	PBX1	rs1489331	0.703939	1
1	PBX1	rs2171690	0.727244	1
1	PBX1	rs10918068	0.758501	1
1	PBX1	rs16833478	0.76036	1
1	PBX1	rs2792261	0.771774	1
1	PBX1	rs3767368	0.789243	1
1	PBX1	rs10918056	0.79049	1
1	PBX1	rs2130167	0.795437	1
1	PBX1	rs1780336	0.814783	1
1	PBX1	rs3767364	0.818482	1
1	PBX1	rs2792252	0.859592	1
1	PBX1	rs10918066	0.911663	1
1	PBX1	rs1552560	0.9205	1
1	PBX1	rs1617837	0.920766	1
1	PBX1	rs10494420	0.935617	1
1	PBX1	rs12082443	0.941478	1
1	PBX1	rs1107533	0.958308	1
1	PBX1	rs2996666	0.972465	1
1	PBX1	rs10918076	0.990092	1
1	PGM1	rs3790857	0.007957	1
1	PGM1	rs2269251	0.040129	1
1	PGM1	rs10909	0.122451	1
1	PGM1	rs2269252	0.137222	1
1	PGM1	rs11208252	0.221629	1
1	PGM1	rs2284997	0.361201	1
1	PGM1	rs2749098	0.39147	1
1	PGM1	rs7528129	0.406205	1
1	PGM1	rs3790861	0.469936	1
1	PGM1	rs2749100	0.553421	1
1	PGM1	rs11208265	0.627462	1
1	PGM1	rs11208264	0.664131	1
1	PGM1	rs3790860	0.667651	1
1	PGM1	rs855317	0.704021	1
1	PGM1	rs855316	0.755532	1
1	PGM1	rs855319	0.78857	1
1	PGM1	rs855318	0.812805	1
1	PGM1	rs2269239	0.930879	1
1	PGM1	rs4643	0.936081	1
1	PGM1	rs2269238	0.973835	1
1	PGM1	rs2269241	0.985166	1
1	PGM1	rs855325	0.996839	1
1	PINK1	rs2298299	0.05316	1
1	PINK1	rs1043424	0.083327	1
1	PINK1	rs16824318	0.108444	1
1	PINK1	rs1043443	0.116833	1
1	PINK1	rs1043502	0.119895	1
1	PINK1	rs2298300	0.31625	1
1	PINK1	rs10916843	0.44366	1
1	PINK1	rs2298298	0.499783	1
1	PINK1	rs2298296	0.561605	1
1	PINK1	rs3102071	0.715184	1
1	PINK1	rs650616	0.753543	1
1	PKLR	rs8177963	0.771774	1
1	PKLR	rs8177970	0.771774	1
1	PKN2	rs6695723	0.031809	1
1	PKN2	rs873735	0.058289	1
1	PKN2	rs10489887	0.081222	1
1	PKN2	rs7511840	0.081222	1
1	PKN2	rs7522512	0.08674	1
1	PKN2	rs6685382	0.096087	1
1	PKN2	rs17130594	0.100688	1
1	PKN2	rs11801983	0.101599	1
1	PKN2	rs11808481	0.124573	1
1	PKN2	rs6700228	0.133627	1
1	PKN2	rs7531389	0.174342	1
1	PKN2	rs6684950	0.215272	1
1	PKN2	rs7516906	0.220202	1
1	PKN2	rs6661873	0.221264	1
1	PKN2	rs12406369	0.321822	1
1	PKN2	rs17130589	0.503133	1
1	PKN2	rs786907	0.604872	1
1	PKN2	rs3753906	0.624908	1
1	PKN2	rs430600	0.662996	1
1	PKN2	rs9427965	0.671587	1
1	PKN2	rs3767382	0.673485	1
1	PKN2	rs305217	0.839782	1
1	PKN2	rs7518750	0.855632	1
1	PKN2	rs3795545	0.928362	1
1	PKN2	rs3806340	0.952977	1
1	PLA2G2A	rs11573152	0.000284	1
1	PLA2G2A	rs876018	0.26276	1
1	PLA2G2A	rs3753827	0.439941	1
1	PLA2G2A	rs955587	0.776492	1
1	PLA2G4A	rs10911944	0.003566	1
1	PLA2G4A	rs1018378	0.011885	1
1	PLA2G4A	rs1980445	0.038235	1
1	PLA2G4A	rs2049963	0.06621	1
1	PLA2G4A	rs6678716	0.102016	1
1	PLA2G4A	rs12720526	0.142203	1
1	PLA2G4A	rs16826049	0.179959	1
1	PLA2G4A	rs7367623	0.216816	1
1	PLA2G4A	rs6690278	0.230185	1
1	PLA2G4A	rs4651330	0.244858	1
1	PLA2G4A	rs2383556	0.357183	1
1	PLA2G4A	rs6674263	0.392527	1
1	PLA2G4A	rs10911963	0.445073	1
1	PLA2G4A	rs10752979	0.449019	1
1	PLA2G4A	rs10489410	0.452417	1
1	PLA2G4A	rs4336803	0.495429	1
1	PLA2G4A	rs17591814	0.500625	1
1	PLA2G4A	rs7555140	0.662442	1
1	PLA2G4A	rs10737278	0.679077	1
1	PLA2G4A	rs10798069	0.7511	1
1	PLA2G4A	rs12128551	0.76155	1
1	PLA2G4A	rs10798068	0.772802	1
1	PLA2G4A	rs6662687	0.779209	1
1	PLA2G4A	rs12720571	0.780248	1
1	PLA2G4A	rs1569479	0.790071	1
1	PLA2G4A	rs12720662	0.795246	1
1	PLA2G4A	rs12042344	0.82413	1
1	PRKAA2	rs7515414	0.108727	1
1	PRKAA2	rs2796512	0.143294	1
1	PRKAA2	rs2746349	0.153394	1
1	PRKAA2	rs10889008	0.205744	1
1	PRKAA2	rs2796519	0.311105	1
1	PRKAA2	rs2179761	0.424209	1
1	PRKAA2	rs1342382	0.713491	1
1	PRKAA2	rs2746347	0.7986	1
1	PRKAA2	rs2796529	0.966295	1
1	PRKAB2	rs11584787	0.135858	1
1	PRKAB2	rs2304893	0.602316	1
1	PRKAB2	rs6593739	0.798131	1
1	PRKCZ	rs3753242	0.039213	1
1	PRKCZ	rs626479	0.196374	1
1	PRKCZ	rs3128309	0.260691	1
1	PRKCZ	rs3107146	0.341488	1
1	PRKCZ	rs262641	0.422166	1
1	PRKCZ	rs3107157	0.500289	1
1	PRKCZ	rs385039	0.548184	1
1	PRKCZ	rs2292857	0.773451	1
1	PRKCZ	rs7513222	0.938129	1
1	PTGS2	rs2206593	0.483023	1
1	PTPN22	rs3765598	0.127119	1
1	PTPN22	rs2476602	0.615125	1
1	PTPN22	rs1217414	0.753525	1
1	PTPN22	rs3789609	0.826022	1
1	PTPRC	rs3767743	0.078846	1
1	PTPRC	rs12064635	0.104823	1
1	PTPRC	rs10801677	0.1357	1
1	PTPRC	rs16843712	0.17943	1
1	PTPRC	rs16843670	0.253291	1
1	PTPRC	rs1011338	0.557261	1
1	PTPRC	rs16843591	0.596121	1
1	PTPRC	rs7555443	0.611277	1
1	PTPRC	rs2296617	0.681598	1
1	PTPRC	rs3767735	0.703758	1
1	PTPRC	rs12062073	0.814783	1
1	PTPRC	rs2182419	0.861952	1
1	PTPRC	rs10919563	0.881399	1
1	PTPRC	rs12406698	0.972335	1
1	PTPRF	rs2819333	0.000973	1
1	PTPRF	rs11210886	0.053352	1
1	PTPRF	rs3791148	0.082921	1
1	PTPRF	rs2782641	0.156588	1
1	PTPRF	rs2819331	0.216885	1
1	PTPRF	rs11210879	0.245939	1
1	PTPRF	rs10890257	0.256709	1
1	PTPRF	rs11210871	0.304088	1
1	PTPRF	rs12058744	0.553991	1
1	PTPRF	rs641365	0.588696	1
1	PTPRF	rs516790	0.600598	1
1	PTPRF	rs673485	0.66003	1
1	PTPRF	rs643445	0.66587	1
1	PTPRF	rs620064	0.892071	1
1	PTPRF	rs664271	0.913638	1
1	REN	rs11571093	0.002446	1
1	REN	rs11571103	0.014178	1
1	REN	rs2368564	0.071581	1
1	REN	rs6693954	0.080484	1
1	REN	rs2887284	0.16622	1
1	REN	rs10900555	0.762676	1
1	REN	rs11571082	0.771409	1
1	RXRG	rs4657438	0.038526	1
1	RXRG	rs157872	0.120063	1
1	RXRG	rs283694	0.146569	1
1	RXRG	rs2194899	0.150035	1
1	RXRG	rs10489745	0.184036	1
1	RXRG	rs10918176	0.273294	1
1	RXRG	rs157864	0.274304	1
1	RXRG	rs157861	0.326494	1
1	RXRG	rs285482	0.343294	1
1	RXRG	rs10800097	0.446824	1
1	RXRG	rs746332	0.556277	1
1	RXRG	rs466639	0.600949	1
1	RXRG	rs12043501	0.604957	1
1	RXRG	rs10489747	0.642488	1
1	RXRG	rs157871	0.848985	1
1	RXRG	rs6669441	0.876902	1
1	RXRG	rs3818569	0.966768	1
1	RXRG	rs166899	0.966836	1
1	RXRG	rs10918179	0.974627	1
1	RXRG	rs1952179	0.999661	1
1	SELE	rs3917426	0.21318	1
1	SELE	rs1534904	0.440169	1
1	SELE	rs3917411	0.448329	1
1	SELE	rs3917428	0.536769	1
1	SELE	rs3917425	0.590832	1
1	SELE	rs12133642	0.618457	1
1	SELE	rs3917410	0.68339	1
1	SELE	rs5368	0.787781	1
1	SELE	rs5355	0.849967	1
1	SELE	rs5356	0.85736	1
1	SELE	rs3917430	0.86062	1
1	SELE	rs1076637	0.900856	1
1	SELE	rs3917412	0.906565	1
1	SELE	rs3917458	0.941571	1
1	SELP	rs3917820	0.183183	1
1	SELP	rs3917832	0.192903	1
1	SELP	rs6128	0.223331	1
1	SELP	rs3917781	0.248732	1
1	SELP	rs3917731	0.359292	1
1	SELP	rs3917843	0.376759	1
1	SELP	rs3917789	0.378235	1
1	SELP	rs3917727	0.384912	1
1	SELP	rs3917770	0.398361	1
1	SELP	rs17522707	0.413449	1
1	SELP	rs3917768	0.44491	1
1	SELP	rs3917851	0.47179	1
1	SELP	rs3917788	0.649701	1
1	SELP	rs2420378	0.679358	1
1	SELP	rs3917715	0.679629	1
1	SELP	rs3917717	0.697736	1
1	SELP	rs2205895	0.714859	1
1	SELP	rs3917705	0.720866	1
1	SELP	rs3917714	0.819585	1
1	SELP	rs3917786	0.835708	1
1	SELP	rs3917729	0.925769	1
1	SLC2A1	rs5031048	0.016059	1
1	SLC2A1	rs1105297	0.063333	1
1	SLC2A1	rs17387886	0.092292	1
1	SLC2A1	rs12718444	0.10944	1
1	SLC2A1	rs841858	0.274622	1
1	SLC2A1	rs3754219	0.379717	1
1	SLC2A1	rs12406072	0.414228	1
1	SLC2A1	rs3820546	0.846983	1
1	TNFRSF1B	rs496888	0.016703	1
1	TNFRSF1B	rs5746003	0.042841	1
1	TNFRSF1B	rs5746059	0.055303	1
1	TNFRSF1B	rs5746068	0.157555	1
1	TNFRSF1B	rs5746076	0.220202	1
1	TNFRSF1B	rs525891	0.260507	1
1	TNFRSF1B	rs603151	0.323042	1
1	TNFRSF1B	rs652625	0.61187	1
1	TNFRSF1B	rs1061628	0.634554	1
1	TNFRSF1B	rs550523	0.648163	1
1	TNFRSF1B	rs235219	0.704999	1
1	TNFRSF1B	rs5746074	0.839555	1
1	USF1	rs1556260	0.551549	1
1	UTS2	rs707472	0.05463	1
1	UTS2	rs228652	0.239806	1
1	VAMP4	rs10798603	0.02657	1
1	VAMP4	rs10913529	0.138762	1
1	VAMP4	rs4342884	0.175449	1
2	ACP1	rs6855	0.099305	1
2	ACP1	rs12714403	0.383779	1
2	ACP1	rs10167992	0.441715	1
2	ACP1	rs4447635	0.500542	1
2	ACP1	rs11127466	0.744445	1
2	ADCY3	rs4560065	0.248358	1
2	ADCY3	rs934611	0.363058	1
2	ADCY3	rs2033655	0.580639	1
2	ADCY3	rs2384061	0.629368	1
2	ADCY3	rs1865689	0.694633	1
2	ADCY3	rs11900505	0.758319	1
2	ADCY3	rs6545814	0.807769	1
2	ADCY3	rs10198275	0.810149	1
2	ADCY3	rs17046666	0.822283	1
2	ADCY3	rs6733224	0.837827	1
2	ADCY3	rs6545800	0.852046	1
2	ADCY3	rs17799872	0.950892	1
2	ALMS1	rs17434013	0.161763	1
2	ALMS1	rs11883989	0.220202	1
2	ALMS1	rs7607892	0.324314	1
2	ALMS1	rs13391552	0.354371	1
2	ALMS1	rs6725385	0.362293	1
2	ALMS1	rs7607014	0.373348	1
2	ALMS1	rs7598396	0.410556	1
2	ALMS1	rs6710438	0.435636	1
2	ALMS1	rs6753344	0.447469	1
2	ALMS1	rs7598660	0.580954	1
2	ALMS1	rs2901451	0.593276	1
2	ALMS1	rs6745560	0.673985	1
2	ALMS1	rs1083922	0.729438	1
2	ALMS1	rs10190002	0.792718	1
2	ALMS1	rs1246096	0.821087	1
2	ALMS1	rs7576824	0.842338	1
2	ALMS1	rs11688718	0.879	1
2	ALMS1	rs7566315	0.886641	1
2	ALMS1	rs10865398	0.970333	1
2	APOB	rs12713558	0.005692	1
2	APOB	rs12713956	0.020191	1
2	APOB	rs12714214	0.033678	1
2	APOB	rs12714264	0.046598	1
2	APOB	rs570877	0.071271	1
2	APOB	rs12720804	0.285416	1
2	APOB	rs12713600	0.362071	1
2	APOB	rs12720828	0.420844	1
2	APOB	rs520354	0.434679	1
2	APOB	rs1469513	0.46794	1
2	APOB	rs12720792	0.475943	1
2	APOB	rs12713554	0.541244	1
2	APOB	rs12720853	0.541244	1
2	APOB	rs1800478	0.69924	1
2	APOB	rs12720826	0.814783	1
2	APOB	rs693	0.998574	1
2	CAPN10	rs7556712	8e-06	0.05652
2	CAPN10	rs4234123	0.02945	1
2	CAPN10	rs4676348	0.257373	1
2	CAPN10	rs2975760	0.428671	1
2	CAPN10	rs3792267	0.79217	1
2	CTLA4	rs231774	0.042145	1
2	CTLA4	rs231776	0.152287	1
2	CTLA4	rs231721	0.201665	1
2	CTLA4	rs231772	0.414597	1
2	CTLA4	rs16840252	0.611355	1
2	CTLA4	rs3087243	0.680436	1
2	CTLA4	rs5742909	0.836769	1
2	FABP1	rs1545224	0.101505	1
2	FABP1	rs2919871	0.54181	1
2	FABP1	rs2241883	0.733103	1
2	G6PC2	rs540524	0.201297	1
2	G6PC2	rs16856141	0.20435	1
2	G6PC2	rs3770568	0.372261	1
2	G6PC2	rs2232316	0.631439	1
2	G6PC2	rs3821117	0.642417	1
2	GCG	rs5647	0.315083	1
2	GCG	rs1990761	0.489342	1
2	GCG	rs16846320	0.668637	1
2	GCG	rs5649	0.958051	1
2	GCKR	rs780092	0.284146	1
2	GCKR	rs2293572	0.497941	1
2	GCKR	rs2293571	0.514622	1
2	GCKR	rs8179252	0.62557	1
2	GCKR	rs780094	0.797088	1
2	GFPT1	rs4592895	0.156106	1
2	GFPT1	rs6546505	0.190948	1
2	GFPT1	rs4549136	0.192267	1
2	GFPT1	rs6724567	0.200379	1
2	GFPT1	rs7578692	0.22742	1
2	GFPT1	rs4473430	0.246385	1
2	GFPT1	rs4078089	0.288463	1
2	GFPT1	rs6725340	0.31149	1
2	GFPT1	rs4302256	0.680716	1
2	GPD2	rs2568816	0.061547	1
2	GPD2	rs13396538	0.110538	1
2	GPD2	rs3820857	0.138476	1
2	GPD2	rs9288592	0.279829	1
2	GPD2	rs2288760	0.344982	1
2	GPD2	rs4635480	0.58252	1
2	GPD2	rs548516	0.584225	1
2	GPD2	rs298224	0.612189	1
2	GPD2	rs298233	0.646656	1
2	GPD2	rs17266406	0.662429	1
2	GPD2	rs297581	0.672463	1
2	GPD2	rs12104533	0.673496	1
2	GPD2	rs526540	0.709887	1
2	GPD2	rs1347098	0.729959	1
2	GPD2	rs298236	0.757659	1
2	GPD2	rs297594	0.765831	1
2	GPD2	rs2280278	0.765832	1
2	GPD2	rs297598	0.801119	1
2	GPD2	rs1368249	0.837406	1
2	GPD2	rs571785	0.839097	1
2	GPD2	rs298300	0.848296	1
2	GPD2	rs9288604	0.855029	1
2	GPD2	rs542355	0.855061	1
2	GPD2	rs12694629	0.864175	1
2	GPD2	rs4664206	0.979723	1
2	IGFBP2	rs9341144	0.05016	1
2	IGFBP2	rs9341185	0.082921	1
2	IGFBP2	rs9341142	0.117066	1
2	IGFBP2	rs9341201	0.148176	1
2	IGFBP2	rs9341228	0.220202	1
2	IGFBP2	rs2372848	0.311146	1
2	IGFBP2	rs9341191	0.56605	1
2	IGFBP2	rs9341145	0.768216	1
2	IGFBP2	rs9341227	0.968859	1
2	IL1A	rs3783525	0.66966	1
2	IL1A	rs3783550	0.795984	1
2	IL1A	rs3783557	0.808546	1
2	IL1B	rs3917365	0.396586	1
2	IL1RN	rs4251955	0.082921	1
2	IL1RN	rs4252033	0.086858	1
2	IL1RN	rs315950	0.108444	1
2	IL1RN	rs4251961	0.204631	1
2	IL1RN	rs377086	0.243865	1
2	IL1RN	rs3181053	0.344751	1
2	IL1RN	rs315935	0.538302	1
2	IL1RN	rs423904	0.59047	1
2	IL1RN	rs444413	0.603841	1
2	IL1RN	rs447713	0.635475	1
2	IL1RN	rs442710	0.655673	1
2	IL1RN	rs579543	0.667668	1
2	IL1RN	rs419598	0.686567	1
2	IL1RN	rs432014	0.686567	1
2	IL1RN	rs4251984	0.749268	1
2	IL1RN	rs4251985	0.751845	1
2	IL1RN	rs408392	0.770917	1
2	IL1RN	rs3087266	0.797392	1
2	IL1RN	rs451578	0.815172	1
2	IL1RN	rs452204	0.890759	1
2	IL1RN	rs2637988	0.901737	1
2	IL1RN	rs4252001	0.976424	1
2	IL1RN	rs928940	0.991471	1
2	INSIG2	rs9308762	0.642951	1
2	INSIG2	rs1559509	0.788728	1
2	IRS1	rs10205233	0.353424	1
2	IRS1	rs10181778	0.499189	1
2	IRS1	rs12052364	0.667299	1
2	IRS1	rs16822615	0.674564	1
2	IRS1	rs10498211	0.734691	1
2	IRS1	rs16822570	0.753227	1
2	IRS1	rs16822647	0.822042	1
2	IRS1	rs1560251	0.823291	1
2	IRS1	rs13431179	0.95475	1
2	IRS1	rs2288586	0.955828	1
2	IRS1	rs10498212	0.981138	1
2	KLF11	rs6432053	0.057402	1
2	KLF11	rs4444493	0.316678	1
2	KLF11	rs4669522	0.56192	1
2	KLF11	rs6432052	0.594526	1
2	KLF7	rs7583880	0.067517	1
2	KLF7	rs12466841	0.222869	1
2	KLF7	rs1263625	0.248467	1
2	KLF7	rs1263617	0.259789	1
2	KLF7	rs7582048	0.3422	1
2	KLF7	rs1263607	0.360644	1
2	KLF7	rs1263597	0.394329	1
2	KLF7	rs10195536	0.475437	1
2	KLF7	rs2543596	0.520454	1
2	KLF7	rs2284935	0.544722	1
2	KLF7	rs2287505	0.589167	1
2	KLF7	rs16839150	0.642614	1
2	KLF7	rs1263622	0.687434	1
2	KLF7	rs11892762	0.837952	1
2	KLF7	rs2284932	0.912315	1
2	KLF7	rs10168999	0.92581	1
2	LPIN1	rs2358126	0.008677	1
2	LPIN1	rs13412852	0.113423	1
2	LPIN1	rs6744695	0.156444	1
2	LPIN1	rs2358042	0.156462	1
2	LPIN1	rs2716635	0.18136	1
2	LPIN1	rs6726960	0.193169	1
2	LPIN1	rs17603197	0.224398	1
2	LPIN1	rs10205312	0.304387	1
2	LPIN1	rs16857866	0.342339	1
2	LPIN1	rs2278513	0.609151	1
2	LPIN1	rs11695610	0.666905	1
2	NEUROD1	rs1801262	0.063904	1
2	NEUROD1	rs12053195	0.369111	1
2	POMC	rs934778	0.335533	1
2	POMC	rs7565427	0.498689	1
2	POMC	rs7565877	0.582347	1
2	POMC	rs6545975	0.742199	1
2	REG1A	rs283892	0.300468	1
2	REG1B	rs2073441	0.258229	1
2	REG1B	rs7583234	0.441872	1
2	REG1B	rs2073443	0.589569	1
2	REG1B	rs3739144	0.965746	1
2	REG1B	rs2073444	0.995535	1
2	SLC8A1	rs447136	0.031131	1
2	SLC8A1	rs6725530	0.042379	1
2	SLC8A1	rs374153	0.045866	1
2	SLC8A1	rs17025126	0.049395	1
2	SLC8A1	rs368577	0.059843	1
2	SLC8A1	rs13406526	0.060447	1
2	SLC8A1	rs1366423	0.064293	1
2	SLC8A1	rs12105764	0.068184	1
2	SLC8A1	rs405884	0.072783	1
2	SLC8A1	rs10490050	0.07528	1
2	SLC8A1	rs13425134	0.082814	1
2	SLC8A1	rs2888655	0.082921	1
2	SLC8A1	rs13405065	0.087583	1
2	SLC8A1	rs10490049	0.113633	1
2	SLC8A1	rs12052585	0.117752	1
2	SLC8A1	rs12472012	0.124773	1
2	SLC8A1	rs13017237	0.127875	1
2	SLC8A1	rs12996425	0.148802	1
2	SLC8A1	rs17025230	0.152287	1
2	SLC8A1	rs586717	0.152287	1
2	SLC8A1	rs10490208	0.161129	1
2	SLC8A1	rs3922282	0.163798	1
2	SLC8A1	rs449383	0.167884	1
2	SLC8A1	rs4952594	0.170482	1
2	SLC8A1	rs4645043	0.189085	1
2	SLC8A1	rs581477	0.19521	1
2	SLC8A1	rs17504446	0.204547	1
2	SLC8A1	rs7576587	0.205036	1
2	SLC8A1	rs372072	0.207695	1
2	SLC8A1	rs581568	0.21186	1
2	SLC8A1	rs12611602	0.212367	1
2	SLC8A1	rs9789739	0.217746	1
2	SLC8A1	rs6760813	0.220202	1
2	SLC8A1	rs395404	0.2223	1
2	SLC8A1	rs379410	0.246626	1
2	SLC8A1	rs1012311	0.249755	1
2	SLC8A1	rs6544324	0.255011	1
2	SLC8A1	rs17504670	0.264506	1
2	SLC8A1	rs4952401	0.277358	1
2	SLC8A1	rs401815	0.277796	1
2	SLC8A1	rs17038992	0.284921	1
2	SLC8A1	rs6544318	0.29509	1
2	SLC8A1	rs967351	0.309966	1
2	SLC8A1	rs2192779	0.322152	1
2	SLC8A1	rs4952609	0.333517	1
2	SLC8A1	rs434725	0.335333	1
2	SLC8A1	rs399061	0.362759	1
2	SLC8A1	rs4952409	0.365688	1
2	SLC8A1	rs417873	0.366615	1
2	SLC8A1	rs430314	0.382576	1
2	SLC8A1	rs6704907	0.397271	1
2	SLC8A1	rs410259	0.426029	1
2	SLC8A1	rs13405660	0.434462	1
2	SLC8A1	rs17025840	0.440686	1
2	SLC8A1	rs407148	0.44496	1
2	SLC8A1	rs2110745	0.45046	1
2	SLC8A1	rs7593406	0.451455	1
2	SLC8A1	rs394112	0.457677	1
2	SLC8A1	rs741320	0.459302	1
2	SLC8A1	rs10490051	0.468206	1
2	SLC8A1	rs10199306	0.474951	1
2	SLC8A1	rs415695	0.476667	1
2	SLC8A1	rs6544331	0.479605	1
2	SLC8A1	rs376535	0.4891	1
2	SLC8A1	rs7557545	0.503819	1
2	SLC8A1	rs407388	0.514325	1
2	SLC8A1	rs406222	0.515769	1
2	SLC8A1	rs429098	0.549249	1
2	SLC8A1	rs6544334	0.56108	1
2	SLC8A1	rs6712702	0.580031	1
2	SLC8A1	rs994249	0.58717	1
2	SLC8A1	rs17559580	0.589949	1
2	SLC8A1	rs391631	0.600653	1
2	SLC8A1	rs400576	0.639962	1
2	SLC8A1	rs11885401	0.649531	1
2	SLC8A1	rs105288	0.65015	1
2	SLC8A1	rs13005619	0.657646	1
2	SLC8A1	rs13006841	0.660871	1
2	SLC8A1	rs385561	0.661057	1
2	SLC8A1	rs4952490	0.661122	1
2	SLC8A1	rs17025877	0.671688	1
2	SLC8A1	rs11674102	0.674272	1
2	SLC8A1	rs1002670	0.70935	1
2	SLC8A1	rs105287	0.723553	1
2	SLC8A1	rs2888678	0.729416	1
2	SLC8A1	rs389109	0.731211	1
2	SLC8A1	rs11892217	0.745521	1
2	SLC8A1	rs13428581	0.757014	1
2	SLC8A1	rs435923	0.784705	1
2	SLC8A1	rs381171	0.790655	1
2	SLC8A1	rs1002671	0.799255	1
2	SLC8A1	rs417614	0.802514	1
2	SLC8A1	rs1005213	0.815652	1
2	SLC8A1	rs994419	0.829504	1
2	SLC8A1	rs7602006	0.829572	1
2	SLC8A1	rs434082	0.839684	1
2	SLC8A1	rs10490048	0.840783	1
2	SLC8A1	rs371909	0.854054	1
2	SLC8A1	rs2041764	0.874905	1
2	SLC8A1	rs4952404	0.891585	1
2	SLC8A1	rs11903986	0.896678	1
2	SLC8A1	rs2041827	0.898268	1
2	SLC8A1	rs366578	0.903796	1
2	SLC8A1	rs13385233	0.91357	1
2	SLC8A1	rs10193802	0.916634	1
2	SLC8A1	rs17025386	0.918035	1
2	SLC8A1	rs7581611	0.940573	1
2	SLC8A1	rs417591	0.947685	1
2	SLC8A1	rs13424969	0.949385	1
2	SLC8A1	rs7581508	0.969305	1
2	SLC8A1	rs6726520	0.995993	1
2	SOS1	rs7571719	0.004544	1
2	SOS1	rs10204958	0.116632	1
2	SOS1	rs6758330	0.128453	1
2	SOS1	rs12471731	0.147262	1
2	SOS1	rs6725356	0.152146	1
2	SOS1	rs1377860	0.155071	1
2	SOS1	rs297150	0.156835	1
2	SOS1	rs297129	0.207875	1
2	SOS1	rs297130	0.282089	1
2	SOS1	rs6544186	0.302609	1
2	SOS1	rs4142729	0.359778	1
2	SOS1	rs13033392	0.387971	1
2	SRD5A2	rs12467911	0.267124	1
2	SRD5A2	rs2300701	0.273137	1
2	SRD5A2	rs2268794	0.48057	1
2	SRD5A2	rs11892064	0.557728	1
2	SRD5A2	rs9332975	0.744595	1
2	SRD5A2	rs7594951	0.881832	1
2	SRD5A2	rs4952197	0.979612	1
2	THADA	rs6544660	0.000834	1
2	THADA	rs6544653	0.023249	1
2	THADA	rs12478601	0.023479	1
2	THADA	rs6714067	0.032485	1
2	THADA	rs10203174	0.03296	1
2	THADA	rs13416978	0.037453	1
2	THADA	rs13431070	0.039349	1
2	THADA	rs10495900	0.041817	1
2	THADA	rs6732426	0.044925	1
2	THADA	rs13405158	0.046275	1
2	THADA	rs17030946	0.055247	1
2	THADA	rs17031005	0.055363	1
2	THADA	rs17031016	0.061856	1
2	THADA	rs17030835	0.064249	1
2	THADA	rs6746058	0.065361	1
2	THADA	rs10495899	0.069476	1
2	THADA	rs11890152	0.07173	1
2	THADA	rs7575024	0.074853	1
2	THADA	rs6731009	0.085493	1
2	THADA	rs7556744	0.087679	1
2	THADA	rs7586101	0.09041	1
2	THADA	rs7596480	0.090502	1
2	THADA	rs17030798	0.09086	1
2	THADA	rs7588221	0.097886	1
2	THADA	rs17334919	0.103173	1
2	THADA	rs1472100	0.113038	1
2	THADA	rs2046916	0.114879	1
2	THADA	rs7577608	0.13994	1
2	THADA	rs17031064	0.146936	1
2	THADA	rs7559891	0.166802	1
2	THADA	rs6544663	0.188595	1
2	THADA	rs17031088	0.193652	1
2	THADA	rs7561287	0.205486	1
2	THADA	rs10495903	0.207883	1
2	THADA	rs10445925	0.210669	1
2	THADA	rs17031074	0.21318	1
2	THADA	rs17031092	0.216349	1
2	THADA	rs17031053	0.220202	1
2	THADA	rs1038822	0.228541	1
2	THADA	rs17334310	0.233673	1
2	THADA	rs6747202	0.238357	1
2	THADA	rs17334980	0.251897	1
2	THADA	rs11684601	0.257993	1
2	THADA	rs10172375	0.305726	1
2	THADA	rs10165527	0.312895	1
2	THADA	rs6544643	0.314906	1
2	THADA	rs7567607	0.326437	1
2	THADA	rs1873555	0.338613	1
2	THADA	rs17030789	0.344751	1
2	THADA	rs7582497	0.355991	1
2	THADA	rs12477432	0.359385	1
2	THADA	rs7568365	0.364623	1
2	THADA	rs6744746	0.368654	1
2	THADA	rs9309098	0.370124	1
2	THADA	rs10179648	0.387471	1
2	THADA	rs17031076	0.433487	1
2	THADA	rs17030720	0.472551	1
2	THADA	rs7596052	0.49463	1
2	THADA	rs6712357	0.534656	1
2	THADA	rs6720087	0.56313	1
2	THADA	rs10211126	0.567161	1
2	THADA	rs6732337	0.571858	1
2	THADA	rs17030687	0.631468	1
2	THADA	rs11693666	0.63387	1
2	THADA	rs7603255	0.638299	1
2	THADA	rs17030684	0.697544	1
2	THADA	rs17030925	0.698823	1
2	THADA	rs11690012	0.733187	1
2	THADA	rs13424398	0.774148	1
2	THADA	rs6749108	0.787899	1
2	THADA	rs6719754	0.808681	1
2	UGT1A1	rs6723506	0.00787	1
2	UGT1A1	rs4148323	0.068044	1
2	UGT1A1	rs3755319	0.284709	1
2	UGT1A1	rs887829	0.401012	1
2	UGT1A1	rs3771342	0.699756	1
3	ACAA1	rs5875	0.008239	1
3	ACAA1	rs13323977	0.771774	1
3	ADAMTS9	rs4317089	0.00947	1
3	ADAMTS9	rs4405909	0.01522	1
3	ADAMTS9	rs17071012	0.082921	1
3	ADAMTS9	rs11721258	0.100613	1
3	ADAMTS9	rs17070905	0.146105	1
3	ADAMTS9	rs9311895	0.202434	1
3	ADAMTS9	rs9820942	0.218695	1
3	ADAMTS9	rs9819183	0.233526	1
3	ADAMTS9	rs11707584	0.23521	1
3	ADAMTS9	rs6780659	0.256485	1
3	ADAMTS9	rs6445409	0.282572	1
3	ADAMTS9	rs11130979	0.28854	1
3	ADAMTS9	rs4461416	0.299322	1
3	ADAMTS9	rs4688211	0.352881	1
3	ADAMTS9	rs9311890	0.368333	1
3	ADAMTS9	rs7642530	0.374873	1
3	ADAMTS9	rs13066452	0.378948	1
3	ADAMTS9	rs4276176	0.393725	1
3	ADAMTS9	rs4371513	0.400185	1
3	ADAMTS9	rs17070896	0.403359	1
3	ADAMTS9	rs1036921	0.421238	1
3	ADAMTS9	rs6445421	0.422438	1
3	ADAMTS9	rs11130978	0.424125	1
3	ADAMTS9	rs4688475	0.467148	1
3	ADAMTS9	rs7617412	0.468762	1
3	ADAMTS9	rs7629527	0.473745	1
3	ADAMTS9	rs9872164	0.488003	1
3	ADAMTS9	rs12629732	0.509229	1
3	ADAMTS9	rs10433642	0.529318	1
3	ADAMTS9	rs4688486	0.548721	1
3	ADAMTS9	rs9812338	0.584674	1
3	ADAMTS9	rs11707060	0.59313	1
3	ADAMTS9	rs7642335	0.599703	1
3	ADAMTS9	rs17071048	0.605931	1
3	ADAMTS9	rs4566532	0.60649	1
3	ADAMTS9	rs10470705	0.608577	1
3	ADAMTS9	rs4605539	0.611687	1
3	ADAMTS9	rs7636925	0.634851	1
3	ADAMTS9	rs4688212	0.641205	1
3	ADAMTS9	rs7616423	0.690627	1
3	ADAMTS9	rs11130973	0.704302	1
3	ADAMTS9	rs6784609	0.71278	1
3	ADAMTS9	rs9868005	0.713295	1
3	ADAMTS9	rs9859761	0.71874	1
3	ADAMTS9	rs6802863	0.736435	1
3	ADAMTS9	rs7646449	0.758331	1
3	ADAMTS9	rs7647800	0.804937	1
3	ADAMTS9	rs6776363	0.934493	1
3	ADAMTS9	rs9847307	0.958788	1
3	ADAMTS9	rs4688495	0.960515	1
3	ADAMTS9	rs9851598	0.983452	1
3	ADAMTS9	rs17071047	0.998397	1
3	ADIPOQ	rs6444174	0.033527	1
3	ADIPOQ	rs3821799	0.082861	1
3	ADIPOQ	rs17366568	0.152069	1
3	ADIPOQ	rs2241767	0.366355	1
3	ADIPOQ	rs182052	0.429905	1
3	ADIPOQ	rs3774261	0.571714	1
3	ADIPOQ	rs6773957	0.60144	1
3	ADIPOQ	rs16861205	0.899431	1
3	AGTR1	rs12695918	0.032669	1
3	AGTR1	rs12695902	0.134885	1
3	AGTR1	rs12721267	0.220202	1
3	AGTR1	rs7427876	0.346608	1
3	AGTR1	rs12721255	0.414597	1
3	AGTR1	rs12695894	0.467392	1
3	AGTR1	rs16860760	0.471645	1
3	AGTR1	rs1492103	0.522014	1
3	AGTR1	rs2933249	0.625052	1
3	AGTR1	rs275651	0.647915	1
3	AGTR1	rs4681440	0.686241	1
3	AGTR1	rs4681443	0.772411	1
3	AGTR1	rs4681444	0.772419	1
3	AGTR1	rs275652	0.812832	1
3	AGTR1	rs12695877	0.962913	1
3	AGTR1	rs2131127	0.976615	1
3	AHSG	rs2070635	0.09601	1
3	BCHE	rs1355535	0.197569	1
3	BCHE	rs9873779	0.221099	1
3	BCHE	rs2089885	0.257721	1
3	BCHE	rs7640681	0.452172	1
3	BCHE	rs2686402	0.562136	1
3	BCHE	rs16849623	0.567181	1
3	BCHE	rs10049436	0.750031	1
3	BCHE	rs6779207	0.760494	1
3	BCHE	rs7616975	0.789602	1
3	BCHE	rs2668201	0.840176	1
3	BCHE	rs4680661	0.878378	1
3	BCHE	rs829501	0.904932	1
3	CCR2	rs1799865	0.098038	1
3	CCR2	rs3918357	0.608922	1
3	CCR2	rs743660	0.707879	1
3	CCR2	rs3092962	0.708316	1
3	DRD3	rs2654762	0.067002	1
3	DRD3	rs9288991	0.094049	1
3	DRD3	rs167770	0.174283	1
3	DRD3	rs226082	0.18503	1
3	DRD3	rs226083	0.220202	1
3	DRD3	rs2654754	0.25068	1
3	DRD3	rs7638876	0.275527	1
3	DRD3	rs1486009	0.367555	1
3	DRD3	rs7638961	0.489047	1
3	DRD3	rs2630351	0.729831	1
3	DRD3	rs2630350	0.838582	1
3	DRD3	rs16822416	0.983778	1
3	ENDOGL1	rs2186457	0.021955	1
3	ENDOGL1	rs1073506	0.022683	1
3	ENDOGL1	rs6794397	0.023743	1
3	ENDOGL1	rs6780349	0.037176	1
3	ENDOGL1	rs2051215	0.280281	1
3	ENDOGL1	rs1065800	0.312029	1
3	ENDOGL1	rs2284820	0.343626	1
3	ENDOGL1	rs11706270	0.771743	1
3	FHIT	rs1546817	8.6e-05	0.60759
3	FHIT	rs9862895	0.000272	1
3	FHIT	rs1880214	0.000533	1
3	FHIT	rs1898748	0.001237	1
3	FHIT	rs17064337	0.001733	1
3	FHIT	rs9836987	0.0022	1
3	FHIT	rs9874888	0.00262	1
3	FHIT	rs2594125	0.004544	1
3	FHIT	rs2165040	0.004568	1
3	FHIT	rs10510832	0.006088	1
3	FHIT	rs2365045	0.007548	1
3	FHIT	rs11130807	0.00987	1
3	FHIT	rs17061182	0.0108	1
3	FHIT	rs1716741	0.012598	1
3	FHIT	rs7653468	0.013326	1
3	FHIT	rs9826530	0.014839	1
3	FHIT	rs7644852	0.016939	1
3	FHIT	rs4234288	0.018284	1
3	FHIT	rs9868373	0.019664	1
3	FHIT	rs9849262	0.022422	1
3	FHIT	rs169840	0.024579	1
3	FHIT	rs7645058	0.025442	1
3	FHIT	rs2630197	0.031499	1
3	FHIT	rs10510836	0.032714	1
3	FHIT	rs2630200	0.032863	1
3	FHIT	rs17062005	0.033346	1
3	FHIT	rs17061825	0.033678	1
3	FHIT	rs2736821	0.035299	1
3	FHIT	rs17301008	0.03631	1
3	FHIT	rs736934	0.038002	1
3	FHIT	rs2611403	0.039383	1
3	FHIT	rs6786862	0.043908	1
3	FHIT	rs17746541	0.046071	1
3	FHIT	rs49411	0.046147	1
3	FHIT	rs2044613	0.048897	1
3	FHIT	rs17061844	0.052182	1
3	FHIT	rs12107512	0.057411	1
3	FHIT	rs2121867	0.05936	1
3	FHIT	rs7621114	0.063332	1
3	FHIT	rs4974251	0.063756	1
3	FHIT	rs6807877	0.064636	1
3	FHIT	rs17062579	0.065184	1
3	FHIT	rs17062796	0.065785	1
3	FHIT	rs378346	0.068448	1
3	FHIT	rs453951	0.068646	1
3	FHIT	rs9810994	0.069269	1
3	FHIT	rs3856669	0.070063	1
3	FHIT	rs2121866	0.071093	1
3	FHIT	rs13326701	0.071505	1
3	FHIT	rs3911035	0.071575	1
3	FHIT	rs9990051	0.073526	1
3	FHIT	rs6446109	0.074883	1
3	FHIT	rs6779150	0.075133	1
3	FHIT	rs12107509	0.07757	1
3	FHIT	rs6446159	0.078129	1
3	FHIT	rs17062609	0.079711	1
3	FHIT	rs213420	0.079819	1
3	FHIT	rs17064093	0.082921	1
3	FHIT	rs213355	0.082921	1
3	FHIT	rs3907341	0.082921	1
3	FHIT	rs9845774	0.082921	1
3	FHIT	rs9861525	0.085563	1
3	FHIT	rs4679640	0.086679	1
3	FHIT	rs7626939	0.087056	1
3	FHIT	rs995467	0.08808	1
3	FHIT	rs9827976	0.088092	1
3	FHIT	rs17062560	0.088903	1
3	FHIT	rs12107532	0.09233	1
3	FHIT	rs9813221	0.093092	1
3	FHIT	rs969562	0.094764	1
3	FHIT	rs6784140	0.098898	1
3	FHIT	rs12629710	0.100183	1
3	FHIT	rs1447926	0.103994	1
3	FHIT	rs17061338	0.104823	1
3	FHIT	rs9817995	0.104823	1
3	FHIT	rs7635362	0.105108	1
3	FHIT	rs2121863	0.105276	1
3	FHIT	rs1016449	0.10598	1
3	FHIT	rs2856044	0.10619	1
3	FHIT	rs1447925	0.106773	1
3	FHIT	rs17062101	0.110622	1
3	FHIT	rs9860640	0.110837	1
3	FHIT	rs17258256	0.112286	1
3	FHIT	rs213352	0.112378	1
3	FHIT	rs4679639	0.117958	1
3	FHIT	rs13314734	0.123888	1
3	FHIT	rs17399247	0.124508	1
3	FHIT	rs213387	0.124773	1
3	FHIT	rs2611417	0.125563	1
3	FHIT	rs17254765	0.125891	1
3	FHIT	rs9833340	0.133617	1
3	FHIT	rs7651468	0.137081	1
3	FHIT	rs12490488	0.139823	1
3	FHIT	rs6785030	0.142725	1
3	FHIT	rs1385710	0.143149	1
3	FHIT	rs242172	0.144895	1
3	FHIT	rs9859201	0.145503	1
3	FHIT	rs17061653	0.153125	1
3	FHIT	rs9845331	0.15423	1
3	FHIT	rs6807027	0.154899	1
3	FHIT	rs1385717	0.15843	1
3	FHIT	rs2594266	0.159495	1
3	FHIT	rs241675	0.161721	1
3	FHIT	rs6788585	0.16373	1
3	FHIT	rs936823	0.168521	1
3	FHIT	rs1823242	0.170668	1
3	FHIT	rs213353	0.170779	1
3	FHIT	rs1485723	0.171245	1
3	FHIT	rs7636357	0.172639	1
3	FHIT	rs9834435	0.174967	1
3	FHIT	rs10510826	0.17514	1
3	FHIT	rs2594141	0.176217	1
3	FHIT	rs11920657	0.176418	1
3	FHIT	rs17255936	0.180951	1
3	FHIT	rs2594250	0.18206	1
3	FHIT	rs1485727	0.182947	1
3	FHIT	rs12107530	0.185096	1
3	FHIT	rs6801782	0.185782	1
3	FHIT	rs213385	0.186265	1
3	FHIT	rs213386	0.186395	1
3	FHIT	rs6764043	0.189274	1
3	FHIT	rs17063416	0.192379	1
3	FHIT	rs2687151	0.192623	1
3	FHIT	rs6765664	0.192623	1
3	FHIT	rs1126268	0.197555	1
3	FHIT	rs11916155	0.19849	1
3	FHIT	rs639244	0.202382	1
3	FHIT	rs1735475	0.202569	1
3	FHIT	rs6785140	0.208235	1
3	FHIT	rs12485617	0.209402	1
3	FHIT	rs17061176	0.211001	1
3	FHIT	rs17062113	0.21318	1
3	FHIT	rs212063	0.213487	1
3	FHIT	rs10510841	0.213864	1
3	FHIT	rs9830999	0.215312	1
3	FHIT	rs2142299	0.215801	1
3	FHIT	rs3772479	0.219339	1
3	FHIT	rs17063335	0.220202	1
3	FHIT	rs6800951	0.220202	1
3	FHIT	rs9855384	0.220202	1
3	FHIT	rs10510829	0.221295	1
3	FHIT	rs17064259	0.22238	1
3	FHIT	rs6773826	0.228131	1
3	FHIT	rs926143	0.228511	1
3	FHIT	rs2363681	0.233746	1
3	FHIT	rs17600182	0.2343	1
3	FHIT	rs640115	0.2368	1
3	FHIT	rs1496651	0.237344	1
3	FHIT	rs10510833	0.238449	1
3	FHIT	rs180992	0.240756	1
3	FHIT	rs17684830	0.241416	1
3	FHIT	rs241663	0.24143	1
3	FHIT	rs17637930	0.241783	1
3	FHIT	rs2736781	0.24476	1
3	FHIT	rs1569352	0.246703	1
3	FHIT	rs17064083	0.249676	1
3	FHIT	rs1347852	0.250363	1
3	FHIT	rs9827643	0.250783	1
3	FHIT	rs12638226	0.251869	1
3	FHIT	rs1882899	0.253005	1
3	FHIT	rs4638920	0.256232	1
3	FHIT	rs7613687	0.256485	1
3	FHIT	rs17064395	0.258705	1
3	FHIT	rs2885865	0.260569	1
3	FHIT	rs9868891	0.262331	1
3	FHIT	rs17062963	0.264246	1
3	FHIT	rs6766262	0.264544	1
3	FHIT	rs809710	0.265102	1
3	FHIT	rs13088111	0.268024	1
3	FHIT	rs1485734	0.274123	1
3	FHIT	rs17064527	0.276972	1
3	FHIT	rs2736782	0.284324	1
3	FHIT	rs17257269	0.286991	1
3	FHIT	rs9875504	0.290717	1
3	FHIT	rs6782631	0.291901	1
3	FHIT	rs180998	0.292074	1
3	FHIT	rs2223084	0.296138	1
3	FHIT	rs7642732	0.300092	1
3	FHIT	rs9878446	0.30272	1
3	FHIT	rs1983535	0.303026	1
3	FHIT	rs1158425	0.305269	1
3	FHIT	rs1683348	0.305305	1
3	FHIT	rs2594135	0.30707	1
3	FHIT	rs2736801	0.30746	1
3	FHIT	rs2736751	0.307805	1
3	FHIT	rs17062892	0.30893	1
3	FHIT	rs1566057	0.310025	1
3	FHIT	rs17302837	0.313279	1
3	FHIT	rs9878437	0.317282	1
3	FHIT	rs17627738	0.317352	1
3	FHIT	rs974035	0.319717	1
3	FHIT	rs1683354	0.320307	1
3	FHIT	rs4688324	0.320371	1
3	FHIT	rs6782531	0.320903	1
3	FHIT	rs12632711	0.321529	1
3	FHIT	rs2630165	0.321933	1
3	FHIT	rs12496632	0.322548	1
3	FHIT	rs6804301	0.323201	1
3	FHIT	rs9884086	0.327181	1
3	FHIT	rs994931	0.330391	1
3	FHIT	rs9876185	0.331627	1
3	FHIT	rs1038517	0.335887	1
3	FHIT	rs241692	0.33597	1
3	FHIT	rs6789978	0.336097	1
3	FHIT	rs9833533	0.336536	1
[truncated: 5,066 more rows]
