# Supplementary material for: Detecting purely epistatic multi-locus interactions by an omnibus permutation test on ensembles of two-locus analyses
Source: BMC Bioinformatics. 2009 Sep 17;10:294. doi: 10.1186/1471-2105-10-294 (PMC2759961; doi:10.1186/1471-2105-10-294)
Supplement: Additional file 2 — genomeSIM parameters. This text file contains an example of parameter setting in the genomeSIM simulation package. [file 1471-2105-10-294-S2.txt]

This is an example of parameter setting for simulating a four-locus interaction 
problem with the heritability of 0.01. Each simulated data set contains 400 
balanced case-control samples and 1,000 SNPs. The first four SNPs in the data 
set are causative SNPs.
                                                 
Contents of prob.datasim
------------------------
SIMTYPE prob

RAND 1

SIMSETS 25

MODELFILES 1
sample.smod 1.0

GENOTYPEERROR 0.0

PHENOCOPY 0.0

AFFECTED 200

UNAFFECTED 200

SIMLOCI 1000

ALLELELIMITS 0.05 0.5

DEFAULTALLELE 0.5 0.5

ALLELEFREQS
1 0.5 0.5
2 0.5 0.5
3 0.5 0.5
4 0.5 0.5

Contents of sample.smod
-----------------------
DISEASELOCI 1 2 3 4

PENTABLE
AABBCCDD 0.0
AABBCCDd 0.0
AABBCCdd 0.0
AABBCcDD 0.0
AABBCcDd 0.0
AABBCcdd 0.0
AABBccDD 0.0
AABBccDd 0.0
AABBccdd 0.0
AABbCCDD 0.0
AABbCCDd 0.0
AABbCCdd 0.0
AABbCcDD 0.0
AABbCcDd 0.0
AABbCcdd 0.0
AABbccDD 0.0
AABbccDd 0.0
AABbccdd 0.0
AAbbCCDD 0.0
AAbbCCDd 0.0
AAbbCCdd 0.018280
AAbbCcDD 0.0
AAbbCcDd 0.0
AAbbCcdd 0.0
AAbbccDD 0.0
AAbbccDd 0.0
AAbbccdd 0.0
AaBBCCDD 0.0
AaBBCCDd 0.0
AaBBCCdd 0.0
AaBBCcDD 0.0
AaBBCcDd 0.0
AaBBCcdd 0.0
AaBBccDD 0.0
AaBBccDd 0.0
AaBBccdd 0.0
AaBbCCDD 0.0
AaBbCCDd 0.0
AaBbCCdd 0.0
AaBbCcDD 0.0
AaBbCcDd 0.002285
AaBbCcdd 0.0
AaBbccDD 0.0
AaBbccDd 0.0
AaBbccdd 0.0
AabbCCDD 0.0
AabbCCDd 0.0
AabbCCdd 0.0
AabbCcDD 0.0
AabbCcDd 0.0
AabbCcdd 0.0
AabbccDD 0.0
AabbccDd 0.0
Aabbccdd 0.0
aaBBCCDD 0.0
aaBBCCDd 0.0
aaBBCCdd 0.0
aaBBCcDD 0.0
aaBBCcDd 0.0
aaBBCcdd 0.0
aaBBccDD 0.018280
aaBBccDd 0.0
aaBBccdd 0.0
aaBbCCDD 0.0
aaBbCCDd 0.0
aaBbCCdd 0.0
aaBbCcDD 0.0
aaBbCcDd 0.0
aaBbCcdd 0.0
aaBbccDD 0.0
aaBbccDd 0.0
aaBbccdd 0.0
aabbCCDD 0.0
aabbCCDd 0.0
aabbCCdd 0.0
aabbCcDD 0.0
aabbCcDd 0.0
aabbCcdd 0.0
aabbccDD 0.0
aabbccDd 0.0
aabbccdd 0.0
